# Supplementary material for: O-GlcNAcylation of MITF regulates its activity and CDK4/6 inhibitor resistance in breast cancer
Source: Nat Commun. 2024 Jul 3;15:5597. doi: 10.1038/s41467-024-49875-w (PMC11222436; doi:10.1038/s41467-024-49875-w)
Supplement: Supplementary file 4 — Supplementary Data1 [file 41467_2024_49875_MOESM4_ESM.xlsx]

## Sheet: QPCR Primer
Primers for qRT-PCR
MITF-A-F	TTGCAACGAGAACAGCAACG
MITF-A-R	ATGCTGAAGGAGGTCTTGGC
CXCL8-F	TTTTGCCAAGGAGTGCTAAAGA
CXCL8-R	AACCCTCTGCACCCAGTTTTC
IL-6-F	ACTCACCTCTTCAGAACGAATTG
IL-6-R	CCATCTTTGGAAGGTTCAGGTTG
CDKN1A-F	TGTCCGTCAGAACCCATGC
CDKN1A-R	AAAGTCGAAGTTCCATCGCTC
IGFBP7-F	CGAGCAAGGTCCTTCCATAGT
IGFBP7-R	GGTGTCGGGATTCCGATGAC
CXCL12-F	ATTCTCAACACTCCAAACTGTGC
CXCL12-R	ACTTTAGCTTCGGGTCAATGC
SERPINE1-F	ACCGCAACGTGGTTTTCTCA
SERPINE1-R	TTGAATCCCATAGCTGCTTGAAT
CCL2-F	CAGCCAGATGCAATCAATGCC
CCL2-R	TGGAATCCTGAACCCACTTCT
IGFBP2-F	GACAATGGCGATGACCACTCA
IGFBP2-R	CAGCTCCTTCATACCCGACTT
MMP10-F	TGCTCTGCCTATCCTCTGAGT
MMP10-R	TCACATCCTTTTCGAGGTTGTAG
GAPDH-F	GGAGCGAGATCCCTCCAAAAT
GAPDH-R	GGCTGTTGTCATACTTCTCATGG
OGT-F	TCCTGATTTGTACTGTGTTCGC
OGT-R	AAGCTACTGCAAAGTTCGGTT
importin α1-F	CTGCCCGTCTTCACAGATTCA
importin α1-R	GCGGAGAAGTAGCATCATCAGG
importin α3-F	TCCAGTGATCGAAATCCACCA
importin α3-R	GCACAGCATTGGACTGAACTA
importin α4-F	ACAGTGGAACTGCGGAAGAAC
importin α4-R	TCAATCGGTGGATTTCTGTCAC
importin α5-F	ATTCAAGCGGAGAAATGTTGCT
importin α5-R	ACTCCTGGTGTGCTGATAACT
importin α6-F	TCAAGAGATGCGTAGACGAAGA
importin α6-R	ACATTTCTGCGTTTGAACAACTG
importin α7-F	TCCAAGAGTGGTGGATCGGTT
importin α7-R	GCCCCTGCTTCAATGACAATTTT
importin α8-F	ATGCCGACCTTAGATGCTCC
importin α8-R	GGGCAGAAGCTCGTGATATTC
CCND1-F	GCTGCGAAGTGGAAACCATC
CCND1-R	CCTCCTTCTGCACACATTTGAA
BIRC1-F	AAGGGATTTGTTGACATAACGGG
BIRC1-R	CAGCCGTAGTTCTTCGTAAGC
CCNB1-F	AATAAGGCGAAGATCAACATGGC
CCNB1-R	TTTGTTACCAATGTCCCCAAGAG
CSF1-F	TGGCGAGCAGGAGTATCAC
CSF1-R	AGGTCTCCATCTGACTGTCAAT
PTGER2-F	CGATGCTCATGCTCTTCGC
PTGER2-R	GGGAGACTGCATAGATGACAGG

## Sheet: RT-PCR Primer
Primers for RT-PCR
MITF-A-F	TGAAGAGCCCAAAACCTATTACGA
MITF-A-R	GATCAATCAAGTTTCCCGAGACAG
MITF-C-F	CTTCAGTGGTTTTCCCACGAGCT
MITF-C-R	GATCAATCAAGTTTCCCGAGACAG
MITF-D-F	GTTTTAACCTGACAGGCTTTGAATA
MITF-D-R	GATCAATCAAGTTTCCCGAGACAG
MITF-E-F	AGTAGCAGGGGTTAGTAGGTGGAT
MITF-E-R	GATCAATCAAGTTTCCCGAGACAG
MITF-M-F	CCTTCTCTTTGCCAGTCCATCTTC
MITF-M-R	GATCAATCAAGTTTCCCGAGACAG
Note: Isoform-specific 5'-primers were used for each reaction of MITF isoform with a common 3'-primer
