# Supplementary material for: O-GlcNAcylation of MITF regulates its activity and CDK4/6 inhibitor resistance in breast cancer
Source: Nat Commun. 2024 Jul 3;15:5597. doi: 10.1038/s41467-024-49875-w (PMC11222436; doi:10.1038/s41467-024-49875-w)
Supplement: Supplementary file 5 — Supplementary Data 2 [file 41467_2024_49875_MOESM5_ESM.xlsx]

## Sheet: PR vs WT
Ensembl_Gene_ID	Gene_Symbol	log2FoldChange (PR/WT)
ENSG00000029559	IBSP	1000
ENSG00000043039	BARX2	1000
ENSG00000050030	KIAA2022	1000
ENSG00000066382	MPPED2	1000
ENSG00000079841	RIMS1	1000
ENSG00000080007	DDX43	1000
ENSG00000081277	PKP1	1000
ENSG00000081818	PCDHB4	1000
ENSG00000081842	PCDHA6	1000
ENSG00000082175	PGR	1000
ENSG00000082497	SERTAD4	1000
ENSG00000096006	CRISP3	1000
ENSG00000100987	VSX1	1000
ENSG00000105388	CEACAM5	1000
ENSG00000105695	MAG	1000
ENSG00000107014	RLN2	1000
ENSG00000107282	APBA1	1000
ENSG00000107562	CXCL12	1000
ENSG00000110975	SYT10	1000
ENSG00000111058	ACSS3	1000
ENSG00000112852	PCDHB2	1000
ENSG00000112902	SEMA5A	1000
ENSG00000113211	PCDHB6	1000
ENSG00000118733	OLFM3	1000
ENSG00000120594	PLXDC2	1000
ENSG00000122691	TWIST1	1000
ENSG00000123572	NRK	1000
ENSG00000123999	INHA	1000
ENSG00000124249	KCNK15	1000
ENSG00000124575	HIST1H1D	1000
ENSG00000125999	BPIFB1	1000
ENSG00000126233	SLURP1	1000
ENSG00000131831	RAI2	1000
ENSG00000133019	CHRM3	1000
ENSG00000133937	GSC	1000
ENSG00000134321	RSAD2	1000
ENSG00000134323	MYCN	1000
ENSG00000134516	DOCK2	1000
ENSG00000135346	CGA	1000
ENSG00000136099	PCDH8	1000
ENSG00000139144	PIK3C2G	1000
ENSG00000139304	PTPRQ	1000
ENSG00000141040	ZNF287	1000
ENSG00000142973	CYP4B1	1000
ENSG00000144115	THNSL2	1000
ENSG00000145526	CDH18	1000
ENSG00000146151	HMGCLL1	1000
ENSG00000148053	NTRK2	1000
ENSG00000149256	TENM4	1000
ENSG00000150540	HNMT	1000
ENSG00000150551	LYPD1	1000
ENSG00000152766	ANKRD22	1000
ENSG00000152977	ZIC1	1000
ENSG00000153246	PLA2R1	1000
ENSG00000154198	CYP4Z2P	1000
ENSG00000156127	BATF	1000
ENSG00000156564	LRFN2	1000
ENSG00000157554	ERG	1000
ENSG00000159885	ZNF222	1000
ENSG00000160180	TFF3	1000
ENSG00000160183	TMPRSS3	1000
ENSG00000160229	ZNF66	1000
ENSG00000162975	KCNF1	1000
ENSG00000162981	FAM84A	1000
ENSG00000162989	KCNJ3	1000
ENSG00000165023	DIRAS2	1000
ENSG00000165061	ZMAT4	1000
ENSG00000165379	LRFN5	1000
ENSG00000166828	SCNN1G	1000
ENSG00000167080	B4GALNT2	1000
ENSG00000167754	KLK5	1000
ENSG00000168269	FOXI1	1000
ENSG00000168589	DYNLRB2	1000
ENSG00000168928	CTRB2	1000
ENSG00000169862	CTNND2	1000
ENSG00000170324	FRMPD2	1000
ENSG00000170423	KRT78	1000
ENSG00000170561	IRX2	1000
ENSG00000171044	XKR6	1000
ENSG00000172243	CLEC7A	1000
ENSG00000173467	AGR3	1000
ENSG00000174963	ZIC4	1000
ENSG00000176024	ZNF613	1000
ENSG00000177025	C19orf18	1000
ENSG00000177932	ZNF354C	1000
ENSG00000178235	SLITRK1	1000
ENSG00000178386	ZNF223	1000
ENSG00000179277	MEIS3P1	1000
ENSG00000179299	NSUN7	1000
ENSG00000180347	CCDC129	1000
ENSG00000180543	TSPYL5	1000
ENSG00000180708	OR10K2	1000
ENSG00000180772	AGTR2	1000
ENSG00000182107	TMEM30B	1000
ENSG00000182165	TP53TG1	1000
ENSG00000182836	PLCXD3	1000
ENSG00000183036	PCP4	1000
ENSG00000183067	IGSF5	1000
ENSG00000183566	BPIFA4P	1000
ENSG00000183668	PSG9	1000
ENSG00000183734	ASCL2	1000
ENSG00000183784	C9orf66	1000
ENSG00000183850	ZNF730	1000
ENSG00000184012	TMPRSS2	1000
ENSG00000184227	ACOT1	1000
ENSG00000184258	CDR1	1000
ENSG00000184635	ZNF93	1000
ENSG00000184845	DRD1	1000
ENSG00000185070	FLRT2	1000
ENSG00000185304	RGPD2	1000
ENSG00000185710	SMG1P4	1000
ENSG00000185737	NRG3	1000
ENSG00000186026	ZNF284	1000
ENSG00000186354	C9orf47	1000
ENSG00000186367	KIAA1024L	1000
ENSG00000186493	C5orf38	1000
ENSG00000187172	BAGE2	1000
ENSG00000187474	FPR3	1000
ENSG00000187566	NHLRC1	1000
ENSG00000187601	MAGEH1	1000
ENSG00000187672	ERC2	1000
ENSG00000187870	RNFT1P3	1000
ENSG00000189190	ZNF600	1000
ENSG00000189196	LINC00994	1000
ENSG00000189275	LINC01164	1000
ENSG00000196172	ZNF681	1000
ENSG00000196353	CPNE4	1000
ENSG00000196427	NBPF4	1000
ENSG00000196581	AJAP1	1000
ENSG00000196593	ANKRD20A19P	1000
ENSG00000196724	ZNF418	1000
ENSG00000196747	HIST1H2AI	1000
ENSG00000196834	POTEI	1000
ENSG00000196844	PATE2	1000
ENSG00000197054	ZNF763	1000
ENSG00000197134	ZNF257	1000
ENSG00000197308	GATA3-AS1	1000
ENSG00000197647	ZNF433	1000
ENSG00000197863	ZNF790	1000
ENSG00000197935	ZNF311	1000
ENSG00000197937	ZNF347	1000
ENSG00000198155	ZNF876P	1000
ENSG00000198482	ZNF808	1000
ENSG00000198535	C2CD4A	1000
ENSG00000198797	BRINP2	1000
ENSG00000202522		1000
ENSG00000203326	ZNF525	1000
ENSG00000203635		1000
ENSG00000204434	POTEKP	1000
ENSG00000204529	GUCY2EP	1000
ENSG00000204941	PSG5	1000
ENSG00000204962	PCDHA8	1000
ENSG00000204963	PCDHA7	1000
ENSG00000204965	PCDHA5	1000
ENSG00000204967	PCDHA4	1000
ENSG00000205002	AARD	1000
ENSG00000205488	CALML3-AS1	1000
ENSG00000205869	KRTAP5-1	1000
ENSG00000207422	RNU6-813P	1000
ENSG00000211689	TRGC1	1000
ENSG00000212916	MAP10	1000
ENSG00000213013	RPS15AP36	1000
ENSG00000213542		1000
ENSG00000213967	ZNF726	1000
ENSG00000214121	PRDX1P1	1000
ENSG00000214711	CAPN14	1000
ENSG00000215218	UBE2QL1	1000
ENSG00000215559	ANKRD20A11P	1000
ENSG00000216031	MIR298	1000
ENSG00000218281	HIST1H2APS3	1000
ENSG00000218690	HIST1H2APS4	1000
ENSG00000219438	FAM19A5	1000
ENSG00000219665		1000
ENSG00000221994	ZNF630	1000
ENSG00000222612	RNU2-52P	1000
ENSG00000223808		1000
ENSG00000224008	LINC01441	1000
ENSG00000224245		1000
ENSG00000224577	LINC01117	1000
ENSG00000224604		1000
ENSG00000224652	LINC00885	1000
ENSG00000224758	LINC01167	1000
ENSG00000224984		1000
ENSG00000225282		1000
ENSG00000225556	C2CD4D	1000
ENSG00000225768		1000
ENSG00000225975	LINC01534	1000
ENSG00000226245	ZNF32-AS1	1000
ENSG00000226363	HAGLROS	1000
ENSG00000226453		1000
ENSG00000226771		1000
ENSG00000226953		1000
ENSG00000227214	HCG15	1000
ENSG00000227418	PCGEM1	1000
ENSG00000227910		1000
ENSG00000228050	TOP3BP1	1000
ENSG00000228252	COL6A4P2	1000
ENSG00000228314	CYP4F29P	1000
ENSG00000228339	AMD1P1	1000
ENSG00000228503		1000
ENSG00000228613		1000
ENSG00000229404	LINC00858	1000
ENSG00000229630	LINC01264	1000
ENSG00000229676	ZNF492	1000
ENSG00000230490		1000
ENSG00000230836	LINC01293	1000
ENSG00000231107	LINC01508	1000
ENSG00000231128		1000
ENSG00000231437		1000
ENSG00000231482		1000
ENSG00000231528	FAM225A	1000
ENSG00000232638		1000
ENSG00000232903	LINC01166	1000
ENSG00000233052		1000
ENSG00000233121	VN1R20P	1000
ENSG00000233327	USP32P2	1000
ENSG00000233527	ZNF529-AS1	1000
ENSG00000233823		1000
ENSG00000233836		1000
ENSG00000233968		1000
ENSG00000234284	ZNF879	1000
ENSG00000234773		1000
ENSG00000234967		1000
ENSG00000235123	DSCAM-AS1	1000
ENSG00000235205	TATDN2P3	1000
ENSG00000235609		1000
ENSG00000235721		1000
ENSG00000235949		1000
ENSG00000237301		1000
ENSG00000237529		1000
ENSG00000237732		1000
ENSG00000237807		1000
ENSG00000238117		1000
ENSG00000238246		1000
ENSG00000238287		1000
ENSG00000239389	PCDHA13	1000
ENSG00000239453	SIDT1-AS1	1000
ENSG00000240216	CPHL1P	1000
ENSG00000241101	PRICKLE2-AS2	1000
ENSG00000241158	ADAMTS9-AS1	1000
ENSG00000241361	SLC25A24P1	1000
ENSG00000241462		1000
ENSG00000241532	AGGF1P3	1000
ENSG00000242615		1000
ENSG00000243137	PSG4	1000
ENSG00000243838	PSMC1P7	1000
ENSG00000244122	UGT1A7	1000
ENSG00000244541	LINC01213	1000
ENSG00000248126		1000
ENSG00000248663	LINC00992	1000
ENSG00000248727		1000
ENSG00000249001		1000
ENSG00000249158	PCDHA11	1000
ENSG00000249346	LINC01016	1000
ENSG00000250241		1000
ENSG00000250312	ZNF718	1000
ENSG00000250486	FAM218A	1000
ENSG00000250522		1000
ENSG00000250740		1000
ENSG00000250786	SNHG18	1000
ENSG00000250790		1000
ENSG00000250892		1000
ENSG00000251188		1000
ENSG00000251664	PCDHA12	1000
ENSG00000251689		1000
ENSG00000253125		1000
ENSG00000253361		1000
ENSG00000253553		1000
ENSG00000253972		1000
ENSG00000254024		1000
ENSG00000254180		1000
ENSG00000254286		1000
ENSG00000254337		1000
ENSG00000254556		1000
ENSG00000255020		1000
ENSG00000255277	ABCC6P2	1000
ENSG00000255298	OR8G5	1000
ENSG00000255425	OR8G3P	1000
ENSG00000255438		1000
ENSG00000255571	MIR9-3HG	1000
ENSG00000255774		1000
ENSG00000255960		1000
ENSG00000256209		1000
ENSG00000256229	ZNF486	1000
ENSG00000256274	TAS2R64P	1000
ENSG00000257194		1000
ENSG00000257268		1000
ENSG00000258072		1000
ENSG00000258383		1000
ENSG00000258484	SPESP1	1000
ENSG00000258551		1000
ENSG00000258676		1000
ENSG00000259610		1000
ENSG00000259692		1000
ENSG00000259701		1000
ENSG00000259882		1000
ENSG00000259935		1000
ENSG00000259937		1000
ENSG00000260160		1000
ENSG00000260337		1000
ENSG00000260588		1000
ENSG00000261104		1000
ENSG00000261353		1000
ENSG00000261540		1000
ENSG00000261600		1000
ENSG00000261664	TTC39A-AS1	1000
ENSG00000261706	LINC00165	1000
ENSG00000261776		1000
ENSG00000262362		1000
ENSG00000262801		1000
ENSG00000263946		1000
ENSG00000264175	MIR3189	1000
ENSG00000265000		1000
ENSG00000265246		1000
ENSG00000265519		1000
ENSG00000265787	CYP4F35P	1000
ENSG00000266916	ZNF793-AS1	1000
ENSG00000267053		1000
ENSG00000267254	ZNF790-AS1	1000
ENSG00000267274		1000
ENSG00000267370		1000
ENSG00000267470	ZNF571-AS1	1000
ENSG00000267508	ZNF285	1000
ENSG00000267565		1000
ENSG00000267605		1000
ENSG00000267886		1000
ENSG00000268104	SLC6A14	1000
ENSG00000268416		1000
ENSG00000268615		1000
ENSG00000268649		1000
ENSG00000268864		1000
ENSG00000268970		1000
ENSG00000269001	ZNF818P	1000
ENSG00000269086		1000
ENSG00000269235	ZNF350-AS1	1000
ENSG00000269373		1000
ENSG00000269397		1000
ENSG00000269489		1000
ENSG00000269834	ZNF528-AS1	1000
ENSG00000269887		1000
ENSG00000269918		1000
ENSG00000270076		1000
ENSG00000270882	HIST2H4A	1000
ENSG00000270930	GRAMD4P8	1000
ENSG00000271474		1000
ENSG00000271763		1000
ENSG00000271930		1000
ENSG00000272384		1000
ENSG00000272417		1000
ENSG00000272602	ZNF595	1000
ENSG00000273018		1000
ENSG00000273295		1000
ENSG00000273802	HIST1H2BG	1000
ENSG00000273853		1000
ENSG00000273872	SLC25A15P4	1000
ENSG00000273982		1000
ENSG00000273983	HIST1H3G	1000
ENSG00000274214		1000
ENSG00000274928	KRT89P	1000
ENSG00000275055		1000
ENSG00000275155		1000
ENSG00000275232		1000
ENSG00000275426		1000
ENSG00000275713	HIST1H2BH	1000
ENSG00000275874	LINC00162	1000
ENSG00000276223		1000
ENSG00000276547	PCDHGB5	1000
ENSG00000277013		1000
ENSG00000277075	HIST1H2AE	1000
ENSG00000277129		1000
ENSG00000277268		1000
ENSG00000278318	ZNF229	1000
ENSG00000278484		1000
ENSG00000278949		1000
ENSG00000278995		1000
ENSG00000279026		1000
ENSG00000279039		1000
ENSG00000279058	CTGLF11P	1000
ENSG00000279129		1000
ENSG00000279561		1000
ENSG00000279611		1000
ENSG00000279742		1000
ENSG00000280079		1000
ENSG00000281097	LINC01395	1000
ENSG00000282728		1000
ENSG00000283075		1000
ENSG00000283294	#N/A	1000
ENSG00000160182	TFF1	16.7637
ENSG00000115648	MLPH	15.9394
ENSG00000151892	GFRA1	14.8207
ENSG00000100234	TIMP3	14.1571
ENSG00000075461	CACNG4	13.5427
ENSG00000166509	CLEC3A	13.266
ENSG00000137573	SULF1	13.0916
ENSG00000167766	ZNF83	12.9449
ENSG00000197261	C6orf141	12.7227
ENSG00000184292	TACSTD2	12.55
ENSG00000147676	MAL2	12.3419
ENSG00000079257	LXN	12.2522
ENSG00000106541	AGR2	12.1786
ENSG00000166704	ZNF606	12.1217
ENSG00000144476	ACKR3	12.1135
ENSG00000113494	PRLR	12.1002
ENSG00000145808	ADAMTS19	12.0297
ENSG00000091129	NRCAM	11.8451
ENSG00000197124	ZNF682	11.7839
ENSG00000256683	ZNF350	11.7739
ENSG00000130844	ZNF331	11.7472
ENSG00000198521	ZNF43	11.7445
ENSG00000115461	IGFBP5	11.6477
ENSG00000154654	NCAM2	11.6466
ENSG00000155066	PROM2	11.57
ENSG00000132746	ALDH3B2	11.5648
ENSG00000134830	C5AR2	11.5405
ENSG00000197496	SLC2A10	11.3257
ENSG00000163638	ADAMTS9	11.1393
ENSG00000178568	ERBB4	11.1344
ENSG00000133424	LARGE	11.1234
ENSG00000143416	SELENBP1	11.0985
ENSG00000171587	DSCAM	11.0784
ENSG00000196549	MME	11.0516
ENSG00000140937	CDH11	11.0492
ENSG00000141753	IGFBP4	11.0269
ENSG00000185052	SLC24A3	11.0161
ENSG00000115380	EFEMP1	11.0076
ENSG00000164742	ADCY1	10.9182
ENSG00000169083	AR	10.8977
ENSG00000156103	MMP16	10.8808
ENSG00000176463	SLCO3A1	10.8576
ENSG00000213694	S1PR3	10.8163
ENSG00000197608	ZNF841	10.7985
ENSG00000180257	ZNF816	10.7791
ENSG00000224559	LINC01087	10.6412
ENSG00000237515	SHISA9	10.6263
ENSG00000152454	ZNF256	10.616
ENSG00000262772		10.6095
ENSG00000165140	FBP1	10.5934
ENSG00000131127	ZNF141	10.5782
ENSG00000256771	ZNF253	10.5547
ENSG00000044524	EPHA3	10.5414
ENSG00000274173		10.5272
ENSG00000120708	TGFBI	10.5249
ENSG00000243566	UPK3B	10.4806
ENSG00000107485	GATA3	10.4653
ENSG00000162639	HENMT1	10.4475
ENSG00000272674	PCDHB16	10.442
ENSG00000137872	SEMA6D	10.3965
ENSG00000104447	TRPS1	10.3312
ENSG00000176593		10.1904
ENSG00000198538	ZNF28	10.1682
ENSG00000123870	ZNF137P	10.1056
ENSG00000095627	TDRD1	9.98278
ENSG00000196793	ZNF239	9.98029
ENSG00000072858	SIDT1	9.96832
ENSG00000130635	COL5A1	9.96292
ENSG00000112964	GHR	9.89256
ENSG00000130701	RBBP8NL	9.87664
ENSG00000121316	PLBD1	9.86541
ENSG00000134215	VAV3	9.86526
ENSG00000265972	TXNIP	9.85896
ENSG00000196562	SULF2	9.83273
ENSG00000064205	WISP2	9.82073
ENSG00000196757	ZNF700	9.80645
ENSG00000176788	BASP1	9.7925
ENSG00000121068	TBX2	9.758
ENSG00000054983	GALC	9.74677
ENSG00000168743	NPNT	9.73572
ENSG00000144290	SLC4A10	9.72001
ENSG00000237440	ZNF737	9.67251
ENSG00000115919	KYNU	9.63727
ENSG00000121440	PDZRN3	9.60268
ENSG00000064787	BCAS1	9.59984
ENSG00000196542	SPTSSB	9.59001
ENSG00000166446	CDYL2	9.5633
ENSG00000115221	ITGB6	9.53123
ENSG00000101098	RIMS4	9.52434
ENSG00000255836		9.5229
ENSG00000167757	KLK11	9.50539
ENSG00000106018	VIPR2	9.49918
ENSG00000241111		9.49048
ENSG00000165923	AGBL2	9.46518
ENSG00000154330	PGM5	9.4113
ENSG00000182195	LDOC1	9.40744
ENSG00000170006	TMEM154	9.40098
ENSG00000114405	C3orf14	9.3414
ENSG00000180730	SHISA2	9.33385
ENSG00000124664	SPDEF	9.31516
ENSG00000013016	EHD3	9.25762
ENSG00000130222	GADD45G	9.2232
ENSG00000121406	ZNF549	9.22313
ENSG00000204740	MALRD1	9.20467
ENSG00000150893	FREM2	9.20346
ENSG00000267280	TBX2-AS1	9.19742
ENSG00000113209	PCDHB5	9.18567
ENSG00000167434	CA4	9.15081
ENSG00000120322	PCDHB8	9.14154
ENSG00000198342	ZNF442	9.13148
ENSG00000105750	ZNF85	9.12041
ENSG00000171295	ZNF440	9.11663
ENSG00000196458	ZNF605	9.11335
ENSG00000115935	WIPF1	9.07368
ENSG00000146555	SDK1	9.06251
ENSG00000167555	ZNF528	9.05403
ENSG00000186481	ANKRD20A5P	9.02971
ENSG00000189057	FAM111B	8.98826
ENSG00000185442	FAM174B	8.95164
ENSG00000164128	NPY1R	8.95139
ENSG00000163083	INHBB	8.94062
ENSG00000166033	HTRA1	8.91054
ENSG00000256223	ZNF10	8.90838
ENSG00000167562	ZNF701	8.90803
ENSG00000177103	DSCAML1	8.86897
ENSG00000102683	SGCG	8.83702
ENSG00000256087	ZNF432	8.81175
ENSG00000184564	SLITRK6	8.80813
ENSG00000204604	ZNF468	8.79861
ENSG00000104177	MYEF2	8.75836
ENSG00000089356	FXYD3	8.73068
ENSG00000223523		8.72814
ENSG00000130508	PXDN	8.70338
ENSG00000197619	ZNF615	8.7028
ENSG00000213937	CLDN9	8.69881
ENSG00000154342	WNT3A	8.6938
ENSG00000162949	CAPN13	8.69305
ENSG00000117983	MUC5B	8.68795
ENSG00000214029	ZNF891	8.67842
ENSG00000123388	HOXC11	8.65212
ENSG00000039068	CDH1	8.65157
ENSG00000171564	FGB	8.6093
ENSG00000186088	GSAP	8.60004
ENSG00000163923	RPL39L	8.59605
ENSG00000005469	CROT	8.59067
ENSG00000260459	FTLP14	8.55598
ENSG00000187013	C17orf82	8.55101
ENSG00000196872	KIAA1211L	8.53932
ENSG00000104723	TUSC3	8.53476
ENSG00000102109	PCSK1N	8.48933
ENSG00000134258	VTCN1	8.48604
ENSG00000111261	MANSC1	8.4715
ENSG00000251247	ZNF345	8.47
ENSG00000110375	UPK2	8.46575
ENSG00000165105	RASEF	8.44608
ENSG00000189212	DPY19L2P1	8.39948
ENSG00000196074	SYCP2	8.38529
ENSG00000121361	KCNJ8	8.36763
ENSG00000139211	AMIGO2	8.36221
ENSG00000171121	KCNMB3	8.35587
ENSG00000170153	RNF150	8.34026
ENSG00000254004	ZNF260	8.33812
ENSG00000124302	CHST8	8.33223
ENSG00000138650	PCDH10	8.32674
ENSG00000105707	HPN	8.31528
ENSG00000240429	LRRFIP1P1	8.30596
ENSG00000186777	ZNF732	8.30043
ENSG00000107099	DOCK8	8.29371
ENSG00000176771	NCKAP5	8.27754
ENSG00000159167	STC1	8.26114
ENSG00000147100	SLC16A2	8.2543
ENSG00000196387	ZNF140	8.25106
ENSG00000142556	ZNF614	8.24881
ENSG00000267131		8.2471
ENSG00000072609	CHFR	8.23045
ENSG00000115705	TPO	8.23027
ENSG00000173930	SLCO4C1	8.1988
ENSG00000242516	LINC00960	8.17648
ENSG00000268658	LINC00664	8.16191
ENSG00000255310		8.15653
ENSG00000188227	ZNF793	8.15431
ENSG00000162670	BRINP3	8.15381
ENSG00000148488	ST8SIA6	8.14673
ENSG00000242173	ARHGDIG	8.13602
ENSG00000230076		8.12616
ENSG00000116299	KIAA1324	8.11064
ENSG00000268119		8.09917
ENSG00000228630	HOTAIR	8.09773
ENSG00000198453	ZNF568	8.08281
ENSG00000137648	TMPRSS4	8.08064
ENSG00000269825		8.07756
ENSG00000153714	LURAP1L	8.07087
ENSG00000268333		8.06759
ENSG00000180530	NRIP1	8.0465
ENSG00000160179	ABCG1	8.03942
ENSG00000169740	ZNF32	8.02645
ENSG00000178726	THBD	8.02491
ENSG00000124466	LYPD3	8.01682
ENSG00000130558	OLFM1	8.00409
ENSG00000251369	ZNF550	7.99257
ENSG00000179082	C9orf106	7.9823
ENSG00000137747	TMPRSS13	7.97211
ENSG00000183484	GPR132	7.96322
ENSG00000156218	ADAMTSL3	7.96155
ENSG00000251574		7.9506
ENSG00000259459		7.92518
ENSG00000250120	PCDHA10	7.90937
ENSG00000270562		7.90135
ENSG00000278704		7.8714
ENSG00000251095		7.86821
ENSG00000178498	DTX3	7.85958
ENSG00000214290	COLCA2	7.85497
ENSG00000172465	TCEAL1	7.83478
ENSG00000074803	SLC12A1	7.83422
ENSG00000135838	NPL	7.83331
ENSG00000253485	PCDHGA5	7.83041
ENSG00000277562		7.82015
ENSG00000177283	FZD8	7.80724
ENSG00000212747	FAM127C	7.79963
ENSG00000160200	CBS	7.79643
ENSG00000181754	AMIGO1	7.78521
ENSG00000083307	GRHL2	7.77448
ENSG00000187848	P2RX2	7.77419
ENSG00000107186	MPDZ	7.76606
ENSG00000113532	ST8SIA4	7.75114
ENSG00000076344	RGS11	7.74518
ENSG00000203995	ZYG11A	7.71965
ENSG00000144452	ABCA12	7.71022
ENSG00000171817	ZNF540	7.70677
ENSG00000106571	GLI3	7.67814
ENSG00000163071	SPATA18	7.66761
ENSG00000182985	CADM1	7.66686
ENSG00000158258	CLSTN2	7.66252
ENSG00000196167	COLCA1	7.63474
ENSG00000267934		7.63424
ENSG00000283526	#N/A	7.61518
ENSG00000186020	ZNF529	7.60989
ENSG00000231419	LINC00689	7.57996
ENSG00000162645	GBP2	7.5736
ENSG00000273588		7.54455
ENSG00000227039	ITGB2-AS1	7.53642
ENSG00000221923	ZNF880	7.52461
ENSG00000196268	ZNF493	7.49726
ENSG00000159228	CBR1	7.49238
ENSG00000188868	ZNF563	7.49013
ENSG00000143217	PVRL4	7.48396
ENSG00000105825	TFPI2	7.48173
ENSG00000187372	PCDHB13	7.45448
ENSG00000255408	PCDHA3	7.45303
ENSG00000166503		7.45104
ENSG00000168843	FSTL5	7.44923
ENSG00000204969	PCDHA2	7.44668
ENSG00000116106	EPHA4	7.42542
ENSG00000189042	ZNF567	7.41853
ENSG00000116690	PRG4	7.41461
ENSG00000235590	GNAS-AS1	7.40249
ENSG00000127129	EDN2	7.40221
ENSG00000171631	P2RY6	7.40027
ENSG00000261379		7.39463
ENSG00000197050	ZNF420	7.38176
ENSG00000133619	KRBA1	7.36301
ENSG00000197013	ZNF429	7.35343
ENSG00000247746	USP51	7.34978
ENSG00000267041	ZNF850	7.34132
ENSG00000240184	PCDHGC3	7.34131
ENSG00000177519	RPRM	7.33195
ENSG00000103485	QPRT	7.31801
ENSG00000183145	RIPPLY3	7.31568
ENSG00000080224	EPHA6	7.31208
ENSG00000132932	ATP8A2	7.29398
ENSG00000241472	PTPRG-AS1	7.2929
ENSG00000177822		7.2796
ENSG00000165821	SALL2	7.27368
ENSG00000167755	KLK6	7.27359
ENSG00000003436	TFPI	7.26789
ENSG00000182263	FIGN	7.26577
ENSG00000247516	MIR4458HG	7.26247
ENSG00000154874	CCDC144B	7.24869
ENSG00000182168	UNC5C	7.21575
ENSG00000103811	CTSH	7.20699
ENSG00000168907	PLA2G4F	7.1989
ENSG00000278919		7.19463
ENSG00000262576	PCDHGA4	7.18882
ENSG00000167232	ZNF91	7.18834
ENSG00000198346	ZNF813	7.17985
ENSG00000204116	CHIC1	7.17558
ENSG00000143995	MEIS1	7.17218
ENSG00000101144	BMP7	7.16657
ENSG00000227218		7.16165
ENSG00000119673	ACOT2	7.14786
ENSG00000261115	TMEM178B	7.14745
ENSG00000168350	DEGS2	7.12409
ENSG00000143772	ITPKB	7.11072
ENSG00000089127	OAS1	7.10793
ENSG00000254221	PCDHGB1	7.0919
ENSG00000151882	CCL28	7.08337
ENSG00000154930	ACSS1	7.08072
ENSG00000175874	CREG2	7.07203
ENSG00000056487	PHF21B	7.06773
ENSG00000259594		7.06358
ENSG00000269516	CYP4F23P	7.04521
ENSG00000162069	CCDC64B	7.01211
ENSG00000142149	HUNK	6.99054
ENSG00000205022	PABPN1L	6.98653
ENSG00000108878	CACNG1	6.98553
ENSG00000267259		6.9828
ENSG00000181143	MUC16	6.97288
ENSG00000233930	KRTAP5-AS1	6.95174
ENSG00000147852	VLDLR	6.94162
ENSG00000185615	PDIA2	6.93906
ENSG00000124225	PMEPA1	6.93519
ENSG00000196646	ZNF136	6.92929
ENSG00000090339	ICAM1	6.92583
ENSG00000007264	MATK	6.9203
ENSG00000139865	TTC6	6.9165
ENSG00000274276	CBSL	6.90329
ENSG00000179715	PCED1B	6.89524
ENSG00000147364	FBXO25	6.89493
ENSG00000184719	RNLS	6.89327
ENSG00000180176	TH	6.87743
ENSG00000263753	LINC00667	6.87422
ENSG00000196917	HCAR1	6.873
ENSG00000180787	ZFP3	6.85977
ENSG00000165025	SYK	6.85496
ENSG00000197128	ZNF772	6.83122
ENSG00000120784	ZFP30	6.82352
ENSG00000234261		6.81325
ENSG00000095739	BAMBI	6.80985
ENSG00000249421	ADAMTS19-AS1	6.79768
ENSG00000248092	NNT-AS1	6.79264
ENSG00000241769	LINC00893	6.78924
ENSG00000161031	PGLYRP2	6.78618
ENSG00000171827	ZNF570	6.77924
ENSG00000278709	NKILA	6.77017
ENSG00000239365	RPS26P49	6.76658
ENSG00000276855		6.74595
ENSG00000184226	PCDH9	6.74144
ENSG00000144218	AFF3	6.73604
ENSG00000014257	ACPP	6.72565
ENSG00000164035	EMCN	6.70855
ENSG00000163364	LINC01116	6.70431
ENSG00000226686	LINC01535	6.69432
ENSG00000139910	NOVA1	6.69234
ENSG00000112992	NNT	6.65158
ENSG00000138696	BMPR1B	6.65088
ENSG00000170075	GPR37L1	6.64671
ENSG00000196605	ZNF846	6.64444
ENSG00000246705	H2AFJ	6.64358
ENSG00000197808	ZNF461	6.64028
ENSG00000170837	GPR27	6.62931
ENSG00000276846		6.61203
ENSG00000163435	ELF3	6.60687
ENSG00000073734	ABCB11	6.59886
ENSG00000042062	FAM65C	6.57978
ENSG00000197162	ZNF785	6.57938
ENSG00000167183	PRR15L	6.56656
ENSG00000254109	RBPMS-AS1	6.56633
ENSG00000138271	GPR87	6.55037
ENSG00000258647	LINC00930	6.54167
ENSG00000081853	PCDHGA2	6.52923
ENSG00000246596		6.52632
ENSG00000168661	ZNF30	6.52583
ENSG00000221866	PLXNA4	6.52579
ENSG00000261068		6.52274
ENSG00000253953	PCDHGB4	6.50163
ENSG00000127928	GNGT1	6.49678
ENSG00000253305	PCDHGB6	6.49656
ENSG00000119938	PPP1R3C	6.49178
ENSG00000132530	XAF1	6.48722
ENSG00000120549	KIAA1217	6.48227
ENSG00000274220		6.47314
ENSG00000215386	MIR99AHG	6.47206
ENSG00000153896	ZNF599	6.46941
ENSG00000232677	LINC00665	6.44933
ENSG00000255568	BRWD1-AS2	6.44197
ENSG00000143412	ANXA9	6.43702
ENSG00000159450	TCHH	6.42956
ENSG00000145945	FAM50B	6.42015
ENSG00000160801	PTH1R	6.40952
ENSG00000246375		6.40045
ENSG00000224272		6.40015
ENSG00000278828	HIST1H3H	6.396
ENSG00000143653	SCCPDH	6.39436
ENSG00000177465	ACOT4	6.39365
ENSG00000186603	HPDL	6.39253
ENSG00000165731	RET	6.38451
ENSG00000152217	SETBP1	6.36426
ENSG00000196437	ZNF569	6.36176
ENSG00000164002	EXO5	6.3521
ENSG00000261235		6.3323
ENSG00000254251		6.33195
ENSG00000185518	SV2B	6.32456
ENSG00000250986		6.32155
ENSG00000273706	LHX1	6.32084
ENSG00000091831	ESR1	6.31515
ENSG00000224511	LINC00365	6.3066
ENSG00000237952	RPL7AP73	6.3062
ENSG00000228223	HCG11	6.30417
ENSG00000244242	IFITM10	6.29758
ENSG00000128408	RIBC2	6.29633
ENSG00000270659		6.27931
ENSG00000164761	TNFRSF11B	6.27241
ENSG00000272079		6.26961
ENSG00000162078	ZG16B	6.26879
ENSG00000263002	ZNF234	6.25717
ENSG00000196954	CASP4	6.25342
ENSG00000148942	SLC5A12	6.24787
ENSG00000205413	SAMD9	6.24201
ENSG00000074410	CA12	6.2396
ENSG00000102935	ZNF423	6.23944
ENSG00000104549	SQLE	6.23634
ENSG00000082684	SEMA5B	6.23496
ENSG00000272858		6.20754
ENSG00000082482	KCNK2	6.19402
ENSG00000279312		6.18227
ENSG00000124429	POF1B	6.17751
ENSG00000157303	SUSD3	6.1764
ENSG00000188263	IL17REL	6.17283
ENSG00000166450	PRTG	6.16994
ENSG00000087495	PHACTR3	6.16589
ENSG00000249641	HOXC13-AS	6.15607
ENSG00000272382		6.15047
ENSG00000005001	PRSS22	6.13854
ENSG00000166532	RIMKLB	6.11716
ENSG00000154316	TDH	6.11383
ENSG00000230565	ZNF32-AS2	6.1122
ENSG00000253767	PCDHGA8	6.11109
ENSG00000132031	MATN3	6.09346
ENSG00000266934		6.09021
ENSG00000165194	PCDH19	6.08095
ENSG00000268442		6.07382
ENSG00000151150	ANK3	6.06608
ENSG00000185869	ZNF829	6.06543
ENSG00000174652	ZNF266	6.05971
ENSG00000177694	NAALADL2	6.05118
ENSG00000196267	ZNF836	6.04726
ENSG00000279255		6.04251
ENSG00000198879	SFMBT2	6.04241
ENSG00000129354	AP1M2	6.04234
ENSG00000223658	C1GALT1C1L	6.03931
ENSG00000169122	FAM110B	6.0371
ENSG00000270124		6.02596
ENSG00000152439	ZNF773	6.0229
ENSG00000213025	COX20P1	6.01939
ENSG00000234444	ZNF736	6.01226
ENSG00000095585	BLNK	6.01082
ENSG00000196507	TCEAL3	5.98845
ENSG00000132010	ZNF20	5.98174
ENSG00000196364	PRSS29P	5.97246
ENSG00000233030		5.96847
ENSG00000171759	PAH	5.968
ENSG00000277758		5.96532
ENSG00000072133	RPS6KA6	5.9618
ENSG00000253537	PCDHGA7	5.94948
ENSG00000249007		5.94622
ENSG00000129514	FOXA1	5.93689
ENSG00000276644	DACH1	5.93099
ENSG00000273032	DGCR9	5.92095
ENSG00000272622		5.91911
ENSG00000180479	ZNF571	5.91234
ENSG00000138028	CGREF1	5.90852
ENSG00000179776	CDH5	5.89941
ENSG00000238186		5.89364
ENSG00000175920	DOK7	5.89201
ENSG00000257829		5.89106
ENSG00000204970	PCDHA1	5.88391
ENSG00000167554	ZNF610	5.871
ENSG00000235934		5.87002
ENSG00000173093	CCDC63	5.86952
ENSG00000168016	TRANK1	5.8691
ENSG00000261888		5.86132
ENSG00000276071		5.86115
ENSG00000168398	BDKRB2	5.85555
ENSG00000280032		5.84345
ENSG00000189127	ANKRD34B	5.84309
ENSG00000228224	NACAP1	5.83534
ENSG00000183666	GUSBP1	5.83531
ENSG00000233017		5.83356
ENSG00000236404	VLDLR-AS1	5.83086
ENSG00000138061	CYP1B1	5.82849
ENSG00000173175	ADCY5	5.8161
ENSG00000130173	C19orf80	5.80986
ENSG00000169855	ROBO1	5.80879
ENSG00000220008	LINGO3	5.80879
ENSG00000237039		5.80688
ENSG00000130612	CYP2G1P	5.79052
ENSG00000254936		5.78212
ENSG00000087510	TFAP2C	5.78165
ENSG00000103489	XYLT1	5.7796
ENSG00000163873	GRIK3	5.7793
ENSG00000204389	HSPA1A	5.77536
ENSG00000236830	CBR3-AS1	5.77503
ENSG00000227986	TRIM60P18	5.77495
ENSG00000264177		5.77192
ENSG00000078401	EDN1	5.76336
ENSG00000114631	PODXL2	5.75204
ENSG00000198133	TMEM229B	5.74286
ENSG00000205890		5.73689
ENSG00000115339	GALNT3	5.73151
ENSG00000167608	TMC4	5.71935
ENSG00000226476		5.70703
ENSG00000196189	SEMA4A	5.70638
ENSG00000090612	ZNF268	5.69159
ENSG00000165215	CLDN3	5.67263
ENSG00000259977		5.67133
ENSG00000260733		5.6528
ENSG00000248449	PCDHGB8P	5.63541
ENSG00000160111	CPAMD8	5.62315
ENSG00000203288		5.62292
ENSG00000115526	CHST10	5.6222
ENSG00000253159	PCDHGA12	5.61954
ENSG00000184709	LRRC26	5.61531
ENSG00000274370		5.61032
ENSG00000203706	SERTAD4-AS1	5.60185
ENSG00000146216	TTBK1	5.59235
ENSG00000241489		5.58528
ENSG00000057593	F7	5.58435
ENSG00000250722	SEPP1	5.57835
ENSG00000215244		5.57816
ENSG00000169495	HTRA4	5.57342
ENSG00000041353	RAB27B	5.5692
ENSG00000262209	PCDHGB3	5.56403
ENSG00000232682		5.55969
ENSG00000169181	GSG1L	5.55644
ENSG00000111859	NEDD9	5.55588
ENSG00000198976	MIR429	5.54939
ENSG00000006071	ABCC8	5.54885
ENSG00000214439	FAM185BP	5.54342
ENSG00000147041	SYTL5	5.54012
ENSG00000283020	DUX4L37	5.53863
ENSG00000175175	PPM1E	5.53723
ENSG00000161298	ZNF382	5.53711
ENSG00000100100	PIK3IP1	5.53663
ENSG00000260284	TPSP2	5.52551
ENSG00000273472		5.52525
ENSG00000183889		5.52237
ENSG00000124006	OBSL1	5.51165
ENSG00000163017	ACTG2	5.49864
ENSG00000157703	SVOPL	5.4784
ENSG00000212978		5.47748
ENSG00000176842	IRX5	5.46855
ENSG00000049283	EPN3	5.46285
ENSG00000260816		5.4532
ENSG00000197977	ELOVL2	5.4459
ENSG00000279894		5.43964
ENSG00000266145	RHOT1P1	5.43447
ENSG00000187122	SLIT1	5.43355
ENSG00000159905	ZNF221	5.43168
ENSG00000236913		5.43056
ENSG00000226465		5.42864
ENSG00000259424		5.4277
ENSG00000233469	ST6GALNAC4P1	5.42414
ENSG00000008513	ST3GAL1	5.41855
ENSG00000155974	GRIP1	5.4154
ENSG00000232040	ZBED9	5.41407
ENSG00000259840		5.41356
ENSG00000280190		5.41037
ENSG00000250644		5.39872
ENSG00000120262	CCDC170	5.38987
ENSG00000262152		5.38978
ENSG00000163283	ALPP	5.38458
ENSG00000161905	ALOX15	5.38177
ENSG00000261606		5.38075
ENSG00000174599	TRAM1L1	5.38044
ENSG00000223802	CERS1	5.38024
ENSG00000165029	ABCA1	5.37682
ENSG00000118997	DNAH7	5.37092
ENSG00000276255		5.37071
ENSG00000176046	NUPR1	5.35514
ENSG00000081479	LRP2	5.3537
ENSG00000254827	SLC22A18AS	5.33667
ENSG00000184349	EFNA5	5.33452
ENSG00000246792		5.3314
ENSG00000232406		5.32924
ENSG00000198680	TUSC1	5.32896
ENSG00000186732	MPPED1	5.32869
ENSG00000122641	INHBA	5.32228
ENSG00000165118	C9orf64	5.30585
ENSG00000254718		5.30125
ENSG00000270765	GAS2L2	5.30039
ENSG00000113205	PCDHB3	5.29808
ENSG00000268362		5.29798
ENSG00000067840	PDZD4	5.29585
ENSG00000230626		5.29514
ENSG00000167945	PRR25	5.29338
ENSG00000273901		5.2847
ENSG00000267530		5.27393
ENSG00000180777	ANKRD30B	5.26634
ENSG00000264491		5.25849
ENSG00000232578		5.24571
ENSG00000168754	FAM178B	5.24161
ENSG00000268230		5.2321
ENSG00000184608	FAM167A-AS1	5.23198
ENSG00000278716		5.22703
ENSG00000187634	SAMD11	5.22108
ENSG00000253313	C1orf210	5.22009
ENSG00000006747	SCIN	5.21835
ENSG00000181449	SOX2	5.21618
ENSG00000279041		5.20238
ENSG00000185432	METTL7A	5.20155
ENSG00000143409	FAM63A	5.1956
ENSG00000255974	CYP2A6	5.19265
ENSG00000168032	ENTPD3	5.18833
ENSG00000213559	HNRNPA1P64	5.18733
ENSG00000187516	HYPM	5.17481
ENSG00000136928	GABBR2	5.17446
ENSG00000184678	HIST2H2BE	5.17323
ENSG00000156049	GNA14	5.16627
ENSG00000099994	SUSD2	5.16313
ENSG00000135773	CAPN9	5.16247
ENSG00000257513	NPIPB1P	5.16148
ENSG00000204832	ST8SIA6-AS1	5.15726
ENSG00000186496	ZNF396	5.1544
ENSG00000212743		5.15406
ENSG00000230102		5.15176
ENSG00000121410	A1BG	5.13597
ENSG00000146001	PCDHB18P	5.13536
ENSG00000203414	BTBD7P1	5.13342
ENSG00000235192		5.1328
ENSG00000262188		5.12562
ENSG00000188959	C9orf152	5.12372
ENSG00000226155		5.11632
ENSG00000198125	MB	5.11163
ENSG00000273164		5.1112
ENSG00000152137	HSPB8	5.11025
ENSG00000236296	GUSBP5	5.1045
ENSG00000214530	STARD10	5.10431
ENSG00000162105	SHANK2	5.103
ENSG00000081923	ATP8B1	5.09737
ENSG00000164430	MB21D1	5.09695
ENSG00000237423	LINC01522	5.09445
ENSG00000064195	DLX3	5.07629
ENSG00000223764		5.07204
ENSG00000069431	ABCC9	5.07204
ENSG00000163704	PRRT3	5.06317
ENSG00000224189	HAGLR	5.05938
ENSG00000196782	MAML3	5.05805
ENSG00000157388	CACNA1D	5.05781
ENSG00000229951		5.05414
ENSG00000215068		5.05169
ENSG00000257800	FNBP1P1	5.05141
ENSG00000276545	PCDHGB9P	5.04786
ENSG00000260604		5.04706
ENSG00000235584		5.04333
ENSG00000081665	ZNF506	5.03734
ENSG00000203697	CAPN8	5.03059
ENSG00000221947	XKR9	5.0304
ENSG00000150556	LYPD6B	5.02502
ENSG00000130513	GDF15	5.01782
ENSG00000175262	C1orf127	5.01531
ENSG00000258811		5.01235
ENSG00000169583	CLIC3	5.01007
ENSG00000144749	LRIG1	5.00353
ENSG00000280294		4.99996
ENSG00000121297	TSHZ3	4.99098
ENSG00000272144		4.99051
ENSG00000217275		4.98859
ENSG00000254739		4.98038
ENSG00000172478	C2orf54	4.97788
ENSG00000120324	PCDHB10	4.97587
ENSG00000204103	MAFB	4.97013
ENSG00000203985	LDLRAD1	4.96937
ENSG00000179862	CITED4	4.96746
ENSG00000260469	C15orf59-AS1	4.96288
ENSG00000149573	MPZL2	4.96259
ENSG00000047346	FAM214A	4.96227
ENSG00000215018	COL28A1	4.95734
ENSG00000090238	YPEL3	4.95581
ENSG00000272189		4.95064
ENSG00000137801	THBS1	4.94801
ENSG00000239335	LLPH-AS1	4.93776
ENSG00000228487		4.93591
ENSG00000272398	CD24	4.92943
ENSG00000138795	LEF1	4.92911
ENSG00000223652		4.92445
ENSG00000239899	RN7SL674P	4.9217
ENSG00000171903	CYP4F11	4.9154
ENSG00000232075	MRPL35P2	4.9148
ENSG00000222014	RAB6C	4.91068
ENSG00000212195		4.9088
ENSG00000182575	NXPH3	4.90427
ENSG00000158321	AUTS2	4.9021
ENSG00000232973	CYP1B1-AS1	4.89564
ENSG00000267387		4.88933
ENSG00000254231		4.87863
ENSG00000136574	GATA4	4.87488
ENSG00000185352	HS6ST3	4.87217
ENSG00000268895	A1BG-AS1	4.87118
ENSG00000086548	CEACAM6	4.86821
ENSG00000183647	ZNF530	4.86766
ENSG00000163644	PPM1K	4.86358
ENSG00000233913		4.86325
ENSG00000260618		4.86004
ENSG00000236699	ARHGEF38	4.85786
ENSG00000256955		4.84943
ENSG00000253731	PCDHGA6	4.84871
ENSG00000266017	MIR4477B	4.83591
ENSG00000075223	SEMA3C	4.8276
ENSG00000196208	GREB1	4.82427
ENSG00000250337	LINC01021	4.81836
ENSG00000205363	C15orf59	4.81201
ENSG00000271781		4.80973
ENSG00000280219		4.80706
ENSG00000260339	HEXA-AS1	4.80528
ENSG00000125037	EMC3	4.80383
ENSG00000145147	SLIT2	4.80324
ENSG00000030419	IKZF2	4.8004
ENSG00000204956	PCDHGA1	4.80005
ENSG00000005471	ABCB4	4.79842
ENSG00000164619	BMPER	4.7953
ENSG00000130653	PNPLA7	4.79332
ENSG00000007384	RHBDF1	4.785
ENSG00000129353	SLC44A2	4.78367
ENSG00000226562	CYP4F26P	4.76415
ENSG00000167653	PSCA	4.76172
ENSG00000110436	SLC1A2	4.75578
ENSG00000121101	TEX14	4.75343
ENSG00000165816	VWA2	4.75189
ENSG00000130720	FIBCD1	4.75076
ENSG00000228915	OR7E128P	4.75059
ENSG00000225385		4.74999
ENSG00000250303		4.74694
ENSG00000156453	PCDH1	4.74673
ENSG00000164690	SHH	4.74599
ENSG00000267056		4.74439
ENSG00000126709	IFI6	4.74377
ENSG00000249242	TMEM150C	4.74178
ENSG00000274750	HIST1H3E	4.73955
ENSG00000179902	C1orf194	4.73679
ENSG00000259306		4.73657
ENSG00000175356	SCUBE2	4.72368
ENSG00000186160	CYP4Z1	4.71686
ENSG00000124151	NCOA3	4.71625
ENSG00000053108	FSTL4	4.71383
ENSG00000088340	FER1L4	4.71101
ENSG00000130303	BST2	4.69694
ENSG00000115267	IFIH1	4.69583
ENSG00000132825	PPP1R3D	4.69264
ENSG00000283047		4.67887
ENSG00000183578	TNFAIP8L3	4.66771
ENSG00000236449		4.66575
ENSG00000085741	WNT11	4.66408
ENSG00000251692	PTX4	4.66178
ENSG00000254343		4.6509
ENSG00000112297	AIM1	4.64233
ENSG00000156222	SLC28A1	4.62605
ENSG00000099219	ERMP1	4.62427
ENSG00000137975	CLCA2	4.62212
ENSG00000178201	VN1R1	4.61436
ENSG00000226874		4.61253
ENSG00000187815	ZFP69	4.61167
ENSG00000249846		4.60735
ENSG00000173227	SYT12	4.60693
ENSG00000034053	APBA2	4.59797
ENSG00000227070		4.59131
ENSG00000280274		4.58784
ENSG00000253910	PCDHGB2	4.58313
ENSG00000149043	SYT8	4.57642
ENSG00000106537	TSPAN13	4.57301
ENSG00000169744	LDB2	4.57246
ENSG00000106804	C5	4.57026
ENSG00000216775		4.56061
ENSG00000134716	CYP2J2	4.55426
ENSG00000146038	DCDC2	4.55272
ENSG00000148219	ASTN2	4.55236
ENSG00000261804		4.54958
ENSG00000156113	KCNMA1	4.54452
ENSG00000101180	HRH3	4.54412
ENSG00000281267		4.54321
ENSG00000236496	GPS2P1	4.53868
ENSG00000131037	EPS8L1	4.53435
ENSG00000064655	EYA2	4.53129
ENSG00000228146	CASP16P	4.52556
ENSG00000182648	LINC01006	4.52484
ENSG00000158716	DUSP23	4.52442
ENSG00000204099	NEU4	4.52323
ENSG00000047644	WWC3	4.5206
ENSG00000162894	FCMR	4.51745
ENSG00000163637	PRICKLE2	4.50702
ENSG00000218631		4.50589
ENSG00000197070	ARRDC1	4.50486
ENSG00000142408	CACNG8	4.50209
ENSG00000196407	THEM5	4.49643
ENSG00000274817		4.48686
ENSG00000084628	NKAIN1	4.48342
ENSG00000116544	DLGAP3	4.47977
ENSG00000100219	XBP1	4.47928
ENSG00000229853		4.47839
ENSG00000099337	KCNK6	4.47658
ENSG00000074527	NTN4	4.47411
ENSG00000111879	FAM184A	4.4701
ENSG00000084710	EFR3B	4.46974
ENSG00000124215	CDH26	4.46629
ENSG00000123096	SSPN	4.46539
ENSG00000183066	WBP2NL	4.46354
ENSG00000261474		4.46219
ENSG00000114251	WNT5A	4.4616
ENSG00000236204	LINC01376	4.46022
ENSG00000196967	ZNF585A	4.46022
ENSG00000225411		4.45863
ENSG00000234685	NUS1P2	4.45402
ENSG00000232815	DUX4L50	4.45399
ENSG00000167106	FAM102A	4.45246
ENSG00000262714		4.4519
ENSG00000174945	AMZ1	4.45014
ENSG00000204219	TCEA3	4.44981
ENSG00000273382		4.44555
ENSG00000069764	PLA2G10	4.44216
ENSG00000248383	PCDHAC1	4.44059
ENSG00000151651	ADAM8	4.43937
ENSG00000133962	CATSPERB	4.43056
ENSG00000083828	ZNF586	4.4303
ENSG00000106526	ACTR3C	4.42841
ENSG00000276900		4.42806
ENSG00000250893		4.42511
ENSG00000062038	CDH3	4.4213
ENSG00000181444	ZNF467	4.41783
ENSG00000273009		4.41449
ENSG00000178567	EPM2AIP1	4.41302
ENSG00000260793		4.41272
ENSG00000107242	PIP5K1B	4.4121
ENSG00000267481		4.4089
ENSG00000262198		4.40587
ENSG00000213801	ZNF321P	4.40562
ENSG00000117984	CTSD	4.4018
ENSG00000157514	TSC22D3	4.40157
ENSG00000070731	ST6GALNAC2	4.40033
ENSG00000115271	GCA	4.39523
ENSG00000168421	RHOH	4.39493
ENSG00000120328	PCDHB12	4.39429
ENSG00000237751	LINC01143	4.39284
ENSG00000171124	FUT3	4.39065
ENSG00000006047	YBX2	4.38477
ENSG00000189058	APOD	4.38342
ENSG00000179698	WDR97	4.3815
ENSG00000260916	CCPG1	4.37493
ENSG00000225511	LINC00475	4.37279
ENSG00000073282	TP63	4.37269
ENSG00000154783	FGD5	4.37164
ENSG00000267078		4.3713
ENSG00000254593	OR7E126P	4.36903
ENSG00000278570	NR2E3	4.36764
ENSG00000231416		4.36712
ENSG00000177508	IRX3	4.36708
ENSG00000263325		4.36457
ENSG00000224479		4.36391
ENSG00000234705	HMGA1P4	4.36342
ENSG00000120327	PCDHB14	4.36075
ENSG00000005243	COPZ2	4.34461
ENSG00000114861	FOXP1	4.34393
ENSG00000175170	FAM182B	4.33787
ENSG00000261220		4.33273
ENSG00000269646		4.33048
ENSG00000282870	FRG1DP	4.32946
ENSG00000130045	NXNL2	4.32862
ENSG00000125841	NRSN2	4.3276
ENSG00000109339	MAPK10	4.32587
ENSG00000149922	TBX6	4.32552
ENSG00000170442	KRT86	4.32488
ENSG00000258414		4.32408
ENSG00000143341	HMCN1	4.31772
ENSG00000092969	TGFB2	4.317
ENSG00000132554	RGS22	4.31684
ENSG00000268049		4.31196
ENSG00000234614		4.31138
ENSG00000105131	EPHX3	4.30753
ENSG00000074181	NOTCH3	4.29683
ENSG00000123119	NECAB1	4.28975
ENSG00000274767		4.28816
ENSG00000118777	ABCG2	4.28598
ENSG00000267383		4.2837
ENSG00000115718	PROC	4.28316
ENSG00000223855		4.28222
ENSG00000178078	STAP2	4.27988
ENSG00000254535	PABPC4L	4.27986
ENSG00000198788	MUC2	4.27452
ENSG00000261537		4.2714
ENSG00000204920	ZNF155	4.26581
ENSG00000158406	HIST1H4H	4.26132
ENSG00000224950		4.26083
ENSG00000235027		4.26032
ENSG00000272769		4.25908
ENSG00000108602	ALDH3A1	4.25802
ENSG00000224152		4.2553
ENSG00000266714	MYO15B	4.25119
ENSG00000203799	CCDC162P	4.24756
ENSG00000053747	LAMA3	4.24093
ENSG00000182463	TSHZ2	4.23532
ENSG00000276107		4.23063
ENSG00000080573	COL5A3	4.23038
ENSG00000182584	ACTL10	4.22514
ENSG00000227155		4.22454
ENSG00000269904	MAP2K4P1	4.22207
ENSG00000197857	ZNF44	4.22133
ENSG00000126561	STAT5A	4.22012
ENSG00000133104	SPG20	4.22005
ENSG00000054793	ATP9A	4.20408
ENSG00000272141		4.19982
ENSG00000211448	DIO2	4.19613
ENSG00000160588	MPZL3	4.18302
ENSG00000109436	TBC1D9	4.18121
ENSG00000271009		4.17833
ENSG00000272551		4.17521
ENSG00000235527	HIPK1-AS1	4.17071
ENSG00000135905	DOCK10	4.16602
ENSG00000218537	MIF-AS1	4.16378
ENSG00000279459		4.15593
ENSG00000111452	ADGRD1	4.15232
ENSG00000183742	MACC1	4.14873
ENSG00000086696	HSD17B2	4.14629
ENSG00000124126	PREX1	4.14269
ENSG00000116194	ANGPTL1	4.14075
ENSG00000204792	LINC01291	4.14052
ENSG00000234880	LINC00163	4.14049
ENSG00000157445	CACNA2D3	4.13213
ENSG00000184261	KCNK12	4.12471
ENSG00000223573	TINCR	4.12467
ENSG00000253799	LINC01030	4.12204
ENSG00000116771	AGMAT	4.11177
ENSG00000113212	PCDHB7	4.11101
ENSG00000259275		4.10736
ENSG00000242094	FOXP1-IT1	4.10601
ENSG00000273451		4.10038
ENSG00000152672	CLEC4F	4.09938
ENSG00000163683	SMIM14	4.09839
ENSG00000204677	FAM153C	4.0971
ENSG00000141376	BCAS3	4.09683
ENSG00000260417		4.09452
ENSG00000214575	CPEB1	4.09341
ENSG00000267549		4.09323
ENSG00000196684	HSH2D	4.09202
ENSG00000227051	C14orf132	4.0882
ENSG00000257038		4.0871
ENSG00000135063	FAM189A2	4.08331
ENSG00000271788		4.08279
ENSG00000157110	RBPMS	4.07351
ENSG00000249661	TNRC18P1	4.06741
ENSG00000175877	WBSCR28	4.06482
ENSG00000108551	RASD1	4.05858
ENSG00000136573	BLK	4.05801
ENSG00000185924	RTN4RL1	4.05741
ENSG00000161958	FGF11	4.05362
ENSG00000196890	HIST3H2BB	4.05191
ENSG00000105929	ATP6V0A4	4.05042
ENSG00000271427		4.05004
ENSG00000231249	ITPR1-AS1	4.04939
ENSG00000058404	CAMK2B	4.0485
ENSG00000175463	TBC1D10C	4.04634
ENSG00000236908		4.04061
ENSG00000179178	TMEM125	4.03956
ENSG00000279425		4.03172
ENSG00000176222	ZNF404	4.02407
ENSG00000143443	C1orf56	4.02165
ENSG00000177839	PCDHB9	4.01733
ENSG00000141854		4.01299
ENSG00000175567	UCP2	4.0066
ENSG00000003147	ICA1	4.00406
ENSG00000163694	RBM47	4.00382
ENSG00000152592	DMP1	4.00313
ENSG00000226824		4.00055
ENSG00000155961	RAB39B	3.99821
ENSG00000279887		3.99034
ENSG00000124493	GRM4	3.98813
ENSG00000237457	LINC01351	3.98278
ENSG00000227038	GTF2IP7	3.97795
ENSG00000231799		3.97612
ENSG00000245526	LINC00461	3.97582
ENSG00000124171	PARD6B	3.97417
ENSG00000268204		3.97012
ENSG00000182489	XKRX	3.96096
ENSG00000183161	FANCF	3.96027
ENSG00000227719		3.95599
ENSG00000212327	RNU6-882P	3.95512
ENSG00000269959	SPACA6P-AS	3.95367
ENSG00000152583	SPARCL1	3.94445
ENSG00000143552	NUP210L	3.93808
ENSG00000175938	ORAI3	3.93383
ENSG00000115616	SLC9A2	3.93015
ENSG00000171931	FBXW10	3.92808
ENSG00000255518		3.9262
ENSG00000233487	RPSAP69	3.92473
ENSG00000158296	SLC13A3	3.92431
ENSG00000215644	GCGR	3.92107
ENSG00000270115		3.91869
ENSG00000197558	SSPO	3.91529
ENSG00000267750	RUNDC3A-AS1	3.91313
ENSG00000277639		3.90762
ENSG00000182580	EPHB3	3.9018
ENSG00000100985	MMP9	3.89759
ENSG00000253878		3.89665
ENSG00000261324		3.89596
ENSG00000275322		3.8919
ENSG00000171385	KCND3	3.89108
ENSG00000159231	CBR3	3.89009
ENSG00000255100		3.88749
ENSG00000249626		3.8868
ENSG00000237330	RNF223	3.88614
ENSG00000185477	GPRIN3	3.88526
ENSG00000168672	FAM84B	3.88442
ENSG00000139629	GALNT6	3.88173
ENSG00000101213	PTK6	3.87459
ENSG00000169242	EFNA1	3.87449
ENSG00000143850	PLEKHA6	3.87063
ENSG00000159208	CIART	3.87063
ENSG00000182704	TSKU	3.87057
ENSG00000254774		3.87024
ENSG00000261934	PCDHGA9	3.8679
ENSG00000273305		3.86492
ENSG00000099338	CATSPERG	3.86427
ENSG00000161791	FMNL3	3.86161
ENSG00000261456	TUBB8	3.86016
ENSG00000260361		3.85908
ENSG00000172461	FUT9	3.85723
ENSG00000270996		3.85568
ENSG00000175003	SLC22A1	3.85564
ENSG00000261837		3.85505
ENSG00000261438		3.8502
ENSG00000235092	ID2-AS1	3.8417
ENSG00000178038	ALS2CL	3.83839
ENSG00000139508	SLC46A3	3.8318
ENSG00000229512		3.82552
ENSG00000261578		3.82448
ENSG00000170396	ZNF804A	3.81866
ENSG00000203819	HIST2H2BC	3.81823
ENSG00000196405	EVL	3.81739
ENSG00000278921	EPB41L4A-AS2	3.81708
ENSG00000188064	WNT7B	3.81255
ENSG00000198520	C1orf228	3.8121
ENSG00000134326	CMPK2	3.80681
ENSG00000155792	DEPTOR	3.806
ENSG00000277142	LINC00235	3.80339
ENSG00000259793		3.80224
ENSG00000213218	CSH2	3.79877
ENSG00000204653	ASPDH	3.79616
ENSG00000137869	CYP19A1	3.79569
ENSG00000074370	ATP2A3	3.79308
ENSG00000135638	EMX1	3.78864
ENSG00000125637	PSD4	3.7857
ENSG00000244558	KCNK15-AS1	3.78568
ENSG00000253213		3.78447
ENSG00000152527	PLEKHH2	3.78063
ENSG00000261812	TUBB8P7	3.77653
ENSG00000198753	PLXNB3	3.77628
ENSG00000230487	PSMG3-AS1	3.77573
ENSG00000133466	C1QTNF6	3.77498
ENSG00000260593		3.76924
ENSG00000278917		3.76871
ENSG00000126860	EVI2A	3.7672
ENSG00000082438	COBLL1	3.76704
ENSG00000140993	TIGD7	3.76629
ENSG00000229417	NPM1P25	3.76377
ENSG00000272894		3.7636
ENSG00000262445		3.76356
ENSG00000174788	PCP2	3.76322
ENSG00000168899	VAMP5	3.7628
ENSG00000185630	PBX1	3.7598
ENSG00000172382	PRSS27	3.75965
ENSG00000269954		3.75796
ENSG00000141527	CARD14	3.75484
ENSG00000259378	DCAF13P3	3.74993
ENSG00000143502	SUSD4	3.74888
ENSG00000198569	SLC34A3	3.74647
ENSG00000262585		3.74636
ENSG00000050628	PTGER3	3.74493
ENSG00000271533		3.74464
ENSG00000179071	CCDC89	3.74437
ENSG00000272070		3.7418
ENSG00000179023	KLHDC7A	3.74055
ENSG00000101850	GPR143	3.739
ENSG00000277559		3.73017
ENSG00000131378	RFTN1	3.72517
ENSG00000188883	KLRG2	3.7229
ENSG00000124613	ZNF391	3.72165
ENSG00000198221	MLLT4-AS1	3.72111
ENSG00000275964		3.71657
ENSG00000026103	FAS	3.71608
ENSG00000269915		3.7142
ENSG00000162882	HAAO	3.71348
ENSG00000100206	DMC1	3.71128
ENSG00000173213	TUBB8P12	3.70855
ENSG00000064270	ATP2C2	3.70622
ENSG00000262979		3.70449
ENSG00000110693	SOX6	3.70395
ENSG00000166535	A2ML1	3.69878
ENSG00000177570	SAMD12	3.69691
ENSG00000099282	TSPAN15	3.69643
ENSG00000205336	ADGRG1	3.69563
ENSG00000251169		3.69279
ENSG00000259723		3.69015
ENSG00000188385	JAKMIP3	3.68829
ENSG00000228412		3.6878
ENSG00000272281	TPTE2P2	3.67998
ENSG00000176928	GCNT4	3.6762
ENSG00000167972	ABCA3	3.67593
ENSG00000271151		3.67578
ENSG00000177721	ANXA2R	3.67565
ENSG00000160298	C21orf58	3.67124
ENSG00000172818	OVOL1	3.65958
ENSG00000154274	C4orf19	3.65885
ENSG00000255354		3.65717
ENSG00000278983		3.6551
ENSG00000099250	NRP1	3.65411
ENSG00000234500		3.65185
ENSG00000154040	CABYR	3.65112
ENSG00000259881		3.64977
ENSG00000230798	FOXD3-AS1	3.64795
ENSG00000254548		3.64659
ENSG00000279631		3.63552
ENSG00000188747	NOXA1	3.63348
ENSG00000204044		3.63211
ENSG00000197837	HIST4H4	3.63207
ENSG00000270277		3.62925
ENSG00000231345	BEND3P1	3.62793
ENSG00000130940	CASZ1	3.62587
ENSG00000261292		3.62438
ENSG00000039139	DNAH5	3.61924
ENSG00000197872	FAM49A	3.61443
ENSG00000238072		3.61207
ENSG00000155367	PPM1J	3.6062
ENSG00000175482	POLD4	3.60449
ENSG00000186973	FAM183A	3.60032
ENSG00000160190	SLC37A1	3.59645
ENSG00000258806	OR11H7	3.59644
ENSG00000263033		3.59412
ENSG00000272732		3.59359
ENSG00000007541	PIGQ	3.59341
ENSG00000105136	ZNF419	3.59282
ENSG00000252577	SCARNA20	3.59098
ENSG00000124391	IL17C	3.59091
ENSG00000215105	TTC3P1	3.58763
ENSG00000272767	JMJD1C-AS1	3.5835
ENSG00000229931		3.57925
ENSG00000254997	KRTAP5-9	3.56316
ENSG00000247317		3.55989
ENSG00000196139	AKR1C3	3.55825
ENSG00000224738		3.55745
ENSG00000225094	SETP20	3.5562
ENSG00000256612	CYP2B7P	3.55019
ENSG00000011590	ZBTB32	3.54648
ENSG00000213062		3.54574
ENSG00000069020	MAST4	3.54551
ENSG00000227742	CALR4P	3.54499
ENSG00000171747	LGALS4	3.54394
ENSG00000169908	TM4SF1	3.5439
ENSG00000109452	INPP4B	3.54174
ENSG00000148832	PAOX	3.54128
ENSG00000166046	TCP11L2	3.53934
ENSG00000272913		3.53499
ENSG00000261437		3.53122
ENSG00000228492	RAB11FIP1P1	3.52874
ENSG00000198932	GPRASP1	3.52801
ENSG00000214212	C19orf38	3.52548
ENSG00000240567		3.52542
ENSG00000270168		3.5235
ENSG00000070081	NUCB2	3.51991
ENSG00000260285		3.51895
ENSG00000234869		3.51876
ENSG00000109758	HGFAC	3.51614
ENSG00000216331	HIST1H1PS1	3.51443
ENSG00000230445	LRRC37A6P	3.51397
ENSG00000118513	MYB	3.51337
ENSG00000101197	BIRC7	3.50671
ENSG00000277954		3.50655
ENSG00000140057	AK7	3.50614
ENSG00000271889		3.50457
ENSG00000106976	DNM1	3.50307
ENSG00000163702	IL17RC	3.50258
ENSG00000187720	THSD4	3.50177
ENSG00000197670		3.49966
ENSG00000113749	HRH2	3.49956
ENSG00000188886	ASTL	3.49933
ENSG00000162496	DHRS3	3.49682
ENSG00000080503	SMARCA2	3.49644
ENSG00000200013	RNU6-623P	3.49395
ENSG00000149557	FEZ1	3.49287
ENSG00000167767	KRT80	3.49104
ENSG00000215478	CES5AP1	3.49033
ENSG00000240634		3.48626
ENSG00000260428	SCX	3.48402
ENSG00000213020	ZNF611	3.48352
ENSG00000095397	DFNB31	3.48059
ENSG00000232386		3.48001
ENSG00000162004	CCDC78	3.473
ENSG00000111846	GCNT2	3.47123
ENSG00000260625		3.47007
ENSG00000227110	LMCD1-AS1	3.46982
ENSG00000143578	CREB3L4	3.46827
ENSG00000153294	ADGRF4	3.45991
ENSG00000141579	ZNF750	3.45472
ENSG00000187140	FOXD3	3.4534
ENSG00000277383		3.44979
ENSG00000130590	SAMD10	3.44773
ENSG00000170421	KRT8	3.44707
ENSG00000143061	IGSF3	3.4433
ENSG00000160255	ITGB2	3.44117
ENSG00000153214	TMEM87B	3.44109
ENSG00000125848	FLRT3	3.44107
ENSG00000126353	CCR7	3.44103
ENSG00000185046	ANKS1B	3.43937
ENSG00000149243	KLHL35	3.43883
ENSG00000271980		3.43722
ENSG00000204580	DDR1	3.43448
ENSG00000174938	SEZ6L2	3.43375
ENSG00000148341	SH3GLB2	3.42708
ENSG00000143153	ATP1B1	3.4268
ENSG00000196366	C9orf163	3.42426
ENSG00000144355	DLX1	3.42232
ENSG00000231233	CFAP58-AS1	3.41878
ENSG00000178764	ZHX2	3.41437
ENSG00000140443	IGF1R	3.41094
ENSG00000233614	DDX11L10	3.40959
ENSG00000128564	VGF	3.40784
ENSG00000253671		3.40486
ENSG00000272444		3.4016
ENSG00000167617	CDC42EP5	3.39731
ENSG00000103260	METRN	3.39585
ENSG00000148175	STOM	3.39285
ENSG00000257084		3.39008
ENSG00000188766	SPRED3	3.38965
ENSG00000061455	PRDM6	3.38592
ENSG00000268041		3.38591
ENSG00000196787	HIST1H2AG	3.38359
ENSG00000196436	NPIPB15	3.38291
ENSG00000169885	CALML6	3.37936
ENSG00000159712	ANKRD18CP	3.37867
ENSG00000273218		3.37514
ENSG00000257894		3.37261
ENSG00000230002	ALMS1-IT1	3.3713
ENSG00000269894		3.36923
ENSG00000105289	TJP3	3.36768
ENSG00000253180		3.3629
ENSG00000268707		3.36286
ENSG00000259204		3.36194
ENSG00000074416	MGLL	3.36093
ENSG00000225805		3.35802
ENSG00000203814	HIST2H2BF	3.35543
ENSG00000275393		3.35366
ENSG00000117461	PIK3R3	3.35101
ENSG00000189143	CLDN4	3.34941
ENSG00000261716		3.34775
ENSG00000240764	PCDHGC5	3.34447
ENSG00000233493	TMEM238	3.33889
ENSG00000124222	STX16	3.33789
ENSG00000198910	L1CAM	3.33713
ENSG00000237651	C2orf74	3.33594
ENSG00000174939	ASPHD1	3.33499
ENSG00000279108		3.3335
ENSG00000152580	IGSF10	3.32971
ENSG00000179242	CDH4	3.32366
ENSG00000132698	RAB25	3.32281
ENSG00000230453	ANKRD18B	3.31979
ENSG00000250903	GMDS-AS1	3.31828
ENSG00000101096	NFATC2	3.31618
ENSG00000170909	OSCAR	3.31199
ENSG00000178338	ZNF354B	3.31165
ENSG00000205482	SPDYE18	3.31125
ENSG00000198835	GJC2	3.3076
ENSG00000130813	C19orf66	3.30573
ENSG00000185885	IFITM1	3.30467
ENSG00000213928	IRF9	3.30234
ENSG00000111057	KRT18	3.30216
ENSG00000119411	BSPRY	3.29983
ENSG00000151715	TMEM45B	3.29854
ENSG00000072422	RHOBTB1	3.2983
ENSG00000164920	OSR2	3.29602
ENSG00000282995	FRG1EP	3.29048
ENSG00000278231		3.28693
ENSG00000235681		3.28635
ENSG00000162878	PKDCC	3.28311
ENSG00000260711		3.28308
ENSG00000231154	MORF4L2-AS1	3.28261
ENSG00000235772		3.27863
ENSG00000213225		3.27831
ENSG00000168542	COL3A1	3.27741
ENSG00000071073	MGAT4A	3.27374
ENSG00000278156	TSC22D1-AS1	3.27194
ENSG00000137709	POU2F3	3.27106
ENSG00000283689	#N/A	3.26739
ENSG00000273091		3.26338
ENSG00000174307	PHLDA3	3.26252
ENSG00000227630	LINC01132	3.26174
ENSG00000133142	TCEAL4	3.26137
ENSG00000267838		3.26049
ENSG00000274677		3.25711
ENSG00000271430		3.25645
ENSG00000131669	NINJ1	3.25548
ENSG00000254995	STX16-NPEPL1	3.25297
ENSG00000187609	EXD3	3.25228
ENSG00000150782	IL18	3.25025
ENSG00000229950	TFAP2A-AS1	3.2483
ENSG00000168386	FILIP1L	3.24639
ENSG00000241288		3.2445
ENSG00000127954	STEAP4	3.24229
ENSG00000186318	BACE1	3.24031
ENSG00000235859		3.2366
ENSG00000203993	ARRDC1-AS1	3.23369
ENSG00000124098	FAM210B	3.22858
ENSG00000163191	S100A11	3.228
ENSG00000259438		3.22734
ENSG00000151474	FRMD4A	3.22543
ENSG00000235052		3.22509
ENSG00000106211	HSPB1	3.22317
ENSG00000224566	FAM96AP2	3.22175
ENSG00000180694	TMEM64	3.21983
ENSG00000115290	GRB14	3.21857
ENSG00000240549	THOC7-AS1	3.21333
ENSG00000117472	TSPAN1	3.21332
ENSG00000177738		3.21196
ENSG00000266208		3.20992
ENSG00000257512		3.20744
ENSG00000270605		3.20477
ENSG00000099365	STX1B	3.2
ENSG00000112041	TULP1	3.1992
ENSG00000275549	C9orf173-AS1	3.19905
ENSG00000281404	LINC01176	3.19707
ENSG00000230732		3.19553
ENSG00000130518	KIAA1683	3.19452
ENSG00000133247	SUV420H2	3.19165
ENSG00000225449	RAB6C-AS1	3.19141
ENSG00000237886	NALT1	3.18998
ENSG00000236431		3.18987
ENSG00000158158	CNNM4	3.18481
ENSG00000176855	KRT18P28	3.17916
ENSG00000138735	PDE5A	3.17721
ENSG00000241527	CA15P1	3.17697
ENSG00000165272	AQP3	3.17451
ENSG00000245571		3.17307
ENSG00000149634	SPATA25	3.17001
ENSG00000172890	NADSYN1	3.16958
ENSG00000204572	KRTAP5-10	3.16889
ENSG00000088002	SULT2B1	3.16853
ENSG00000280217		3.16549
ENSG00000260778		3.16197
ENSG00000188833	ENTPD8	3.16092
ENSG00000106733	NMRK1	3.15863
ENSG00000275484		3.15745
ENSG00000124762	CDKN1A	3.15664
ENSG00000232938	RPL23AP87	3.15656
ENSG00000280424		3.1548
ENSG00000197774	EME2	3.1546
ENSG00000170379	TCAF2	3.15166
ENSG00000137460	FHDC1	3.15162
ENSG00000231234	SKP1P1	3.15045
ENSG00000013588	GPRC5A	3.14944
ENSG00000237766	GGTA2P	3.14882
ENSG00000073067	CYP2W1	3.14329
ENSG00000241399	CD302	3.13907
ENSG00000213612	FAM220CP	3.13889
ENSG00000171606	ZNF274	3.13751
ENSG00000111110	PPM1H	3.13602
ENSG00000100626	GALNT16	3.13535
ENSG00000116039	ATP6V1B1	3.13527
ENSG00000273249		3.13458
ENSG00000198598	MMP17	3.131
ENSG00000189157	FAM47E	3.13076
ENSG00000166801	FAM111A	3.12968
ENSG00000260805		3.12909
ENSG00000250033	SLC7A11-AS1	3.12635
ENSG00000168675	LDLRAD4	3.12093
ENSG00000233198	RNF224	3.12032
ENSG00000204323	SMIM5	3.11958
ENSG00000012124	CD22	3.11841
ENSG00000149809	TM7SF2	3.1169
ENSG00000213213	CCDC183	3.11626
ENSG00000272088		3.11483
ENSG00000248405	PRR5-ARHGAP8	3.11432
ENSG00000150054	MPP7	3.10801
ENSG00000230638		3.10788
ENSG00000112379	ARFGEF3	3.10168
ENSG00000197324	LRP10	3.09646
ENSG00000115084	SLC35F5	3.09498
ENSG00000185551	NR2F2	3.09488
ENSG00000176399	DMRTA1	3.09458
ENSG00000241549	GUSBP2	3.09392
ENSG00000119714	GPR68	3.0922
ENSG00000257027		3.09053
ENSG00000279991		3.09015
ENSG00000234617	SNRK-AS1	3.08872
ENSG00000238113	LINC01410	3.08845
ENSG00000246339	EXTL3-AS1	3.08773
ENSG00000164187	LMBRD2	3.08522
ENSG00000124593	PRICKLE4	3.08443
ENSG00000269952		3.08326
ENSG00000267702		3.08127
ENSG00000115274	INO80B	3.08022
ENSG00000132016	C19orf57	3.07926
ENSG00000271833		3.07898
ENSG00000213057	C1orf220	3.07877
ENSG00000088053	GP6	3.07857
ENSG00000101198	NKAIN4	3.07826
ENSG00000273374		3.07439
ENSG00000140832	MARVELD3	3.07087
ENSG00000276564		3.07031
ENSG00000012171	SEMA3B	3.06971
ENSG00000229180		3.06962
ENSG00000277050		3.06842
ENSG00000106415	GLCCI1	3.06728
ENSG00000065361	ERBB3	3.06389
ENSG00000197361	FBXL22	3.06351
ENSG00000233369	GTF2IP4	3.05625
ENSG00000276966	HIST1H4E	3.05612
ENSG00000177169	ULK1	3.054
ENSG00000205808	PLPP6	3.05237
ENSG00000230524	COL6A4P1	3.05043
ENSG00000132329	RAMP1	3.0491
ENSG00000259240		3.04811
ENSG00000276763		3.04777
ENSG00000256594		3.04664
ENSG00000135378	PRRG4	3.0436
ENSG00000271550	BNIP3P11	3.04352
ENSG00000270933		3.04275
ENSG00000103888	CEMIP	3.04247
ENSG00000085871	MGST2	3.04242
ENSG00000102547	CAB39L	3.03974
ENSG00000111885	MAN1A1	3.03897
ENSG00000225177		3.035
ENSG00000107968	MAP3K8	3.03339
ENSG00000124140	SLC12A5	3.03245
ENSG00000162913	C1orf145	3.03232
ENSG00000267892		3.03038
ENSG00000143375	CGN	3.02756
ENSG00000254973		3.02703
ENSG00000166689	PLEKHA7	3.02506
ENSG00000271614	LINC00936	3.02143
ENSG00000243069	ARHGEF26-AS1	3.02092
ENSG00000134574	DDB2	3.01822
ENSG00000117266	CDK18	3.01418
ENSG00000282988		3.01304
ENSG00000279048		3.01281
ENSG00000239282	GATSL3	3.01196
ENSG00000130733	YIPF2	3.00994
ENSG00000196696		3.00944
ENSG00000135374	ELF5	3.00729
ENSG00000215440	NPEPL1	3.00431
ENSG00000267858	MZF1-AS1	3.00363
ENSG00000139055	ERP27	3.00294
ENSG00000272078		2.999
ENSG00000138587	MNS1	2.99893
ENSG00000270264	NDUFB8P2	2.99783
ENSG00000220323	HIST2H2BD	2.99772
ENSG00000070214	SLC44A1	2.99562
ENSG00000164938	TP53INP1	2.99502
ENSG00000117139	KDM5B	2.99154
ENSG00000251175		2.99144
ENSG00000233264		2.99103
ENSG00000184669	OR7E14P	2.99084
ENSG00000260401		2.9878
ENSG00000183401	CCDC159	2.98627
ENSG00000150672	DLG2	2.98375
ENSG00000061656	SPAG4	2.98354
ENSG00000133106	EPSTI1	2.97642
ENSG00000275131		2.97542
ENSG00000230882		2.97535
ENSG00000149177	PTPRJ	2.97104
ENSG00000277159		2.97068
ENSG00000213853	EMP2	2.96955
ENSG00000273181		2.96815
ENSG00000228038	VN1R51P	2.96539
ENSG00000131149	GSE1	2.96475
ENSG00000266709		2.96459
ENSG00000260267		2.96388
ENSG00000231290	APCDD1L-AS1	2.96137
ENSG00000119686	FLVCR2	2.96015
ENSG00000003989	SLC7A2	2.95937
ENSG00000277103		2.95664
ENSG00000137393	RNF144B	2.9552
ENSG00000131398	KCNC3	2.95352
ENSG00000251661		2.95151
ENSG00000231530		2.95034
ENSG00000183044	ABAT	2.9491
ENSG00000213742	ZNF337-AS1	2.94831
ENSG00000125505	MBOAT7	2.94444
ENSG00000103089	FA2H	2.94333
ENSG00000104413	ESRP1	2.9426
ENSG00000270194		2.94107
ENSG00000170430	MGMT	2.94076
ENSG00000235449		2.94063
ENSG00000197249	SERPINA1	2.93672
ENSG00000101040	ZMYND8	2.93567
ENSG00000137501	SYTL2	2.93372
ENSG00000279758		2.93027
ENSG00000201900	RNY1P13	2.92998
ENSG00000134253	TRIM45	2.92924
ENSG00000261840		2.92809
ENSG00000056998	GYG2	2.92672
ENSG00000231856		2.92475
ENSG00000144026	ZNF514	2.92372
ENSG00000157600	TMEM164	2.92099
ENSG00000153933	DGKE	2.92078
ENSG00000111319	SCNN1A	2.91857
ENSG00000254332		2.91823
ENSG00000181894	ZNF329	2.91575
ENSG00000272341		2.91514
ENSG00000127578	WFIKKN1	2.91457
ENSG00000122378	FAM213A	2.91418
ENSG00000114770	ABCC5	2.91415
ENSG00000187801	ZFP69B	2.91306
ENSG00000121075	TBX4	2.91304
ENSG00000185499	MUC1	2.91267
ENSG00000131634	TMEM204	2.91245
ENSG00000140450	ARRDC4	2.91237
ENSG00000186417	GLDN	2.91211
ENSG00000198298	ZNF485	2.91108
ENSG00000231119		2.90842
ENSG00000251417		2.90657
ENSG00000163636	PSMD6	2.90255
ENSG00000173890	GPR160	2.90144
ENSG00000280149		2.8996
ENSG00000236809	SNX25P1	2.89914
ENSG00000197191	CYSRT1	2.89731
ENSG00000235244	DANT2	2.89703
ENSG00000257337		2.89504
ENSG00000154143	PANX3	2.89394
ENSG00000267203	SNRPGP4	2.89379
ENSG00000229689		2.89292
ENSG00000168874	ATOH8	2.89017
ENSG00000229178		2.88877
ENSG00000083817	ZNF416	2.88859
ENSG00000103723	AP3B2	2.88704
ENSG00000165507	C10orf10	2.88701
ENSG00000224969		2.88541
ENSG00000213614	HEXA	2.88521
ENSG00000169994	MYO7B	2.88496
ENSG00000181885	CLDN7	2.88443
ENSG00000185633	NDUFA4L2	2.88117
ENSG00000026297	RNASET2	2.88106
ENSG00000119138	KLF9	2.88102
ENSG00000186153	WWOX	2.88078
ENSG00000131845	ZNF304	2.88052
ENSG00000129993	CBFA2T3	2.87777
ENSG00000268678		2.87689
ENSG00000124074	ENKD1	2.87624
ENSG00000260193		2.87557
ENSG00000165458	INPPL1	2.87534
ENSG00000261040	WFDC21P	2.87174
ENSG00000261211		2.86729
ENSG00000131650	KREMEN2	2.86646
ENSG00000143473	KCNH1	2.86609
ENSG00000167861	HID1	2.86608
ENSG00000271218		2.86514
ENSG00000265750		2.86495
ENSG00000275714	HIST1H3A	2.86226
ENSG00000279716		2.86192
ENSG00000163449	TMEM169	2.86129
ENSG00000261787	TCF24	2.86092
ENSG00000174586	ZNF497	2.85951
ENSG00000150687	PRSS23	2.85928
ENSG00000197321	SVIL	2.8579
ENSG00000134668	SPOCD1	2.85673
ENSG00000132470	ITGB4	2.85541
ENSG00000241362	RPL36AP43	2.8552
ENSG00000105518	TMEM205	2.85344
ENSG00000273026		2.85334
ENSG00000101986	ABCD1	2.85173
ENSG00000239305	RNF103	2.8516
ENSG00000271503	CCL5	2.85027
ENSG00000116016	EPAS1	2.85003
ENSG00000116815	CD58	2.84584
ENSG00000247809	NR2F2-AS1	2.84454
ENSG00000198723	C19orf45	2.84447
ENSG00000232354	VIPR1-AS1	2.8403
ENSG00000197768	C9orf173	2.84004
ENSG00000278918		2.83989
ENSG00000157601	MX1	2.83902
ENSG00000143554	SLC27A3	2.83805
ENSG00000064115	TM7SF3	2.83778
ENSG00000130193	THEM6	2.83612
ENSG00000071909	MYO3B	2.83575
ENSG00000187244	BCAM	2.8329
ENSG00000178718	RPP25	2.83163
ENSG00000177106	EPS8L2	2.83139
ENSG00000109458	GAB1	2.83135
ENSG00000198890	PRMT6	2.83037
ENSG00000132000	PODNL1	2.83026
ENSG00000125122	LRRC29	2.8295
ENSG00000273759		2.8286
ENSG00000226167	AP4B1-AS1	2.82838
ENSG00000260619		2.82815
ENSG00000037280	FLT4	2.82767
ENSG00000279277		2.82731
ENSG00000267082		2.8269
ENSG00000187391	MAGI2	2.82407
ENSG00000067715	SYT1	2.82201
ENSG00000107331	ABCA2	2.82148
ENSG00000272970		2.82139
ENSG00000167889	MGAT5B	2.82082
ENSG00000243368	MCCC1-AS1	2.81906
ENSG00000274751		2.81853
ENSG00000172403	SYNPO2	2.81665
ENSG00000085831	TTC39A	2.81547
ENSG00000102886	GDPD3	2.81426
ENSG00000275198		2.81413
ENSG00000267808		2.81398
ENSG00000160211	G6PD	2.81347
ENSG00000130529	TRPM4	2.81262
ENSG00000137203	TFAP2A	2.81217
ENSG00000228839	PIK3IP1-AS1	2.81078
ENSG00000206674	RNU6-945P	2.80768
ENSG00000182240	BACE2	2.8065
ENSG00000168539	CHRM1	2.80585
ENSG00000136883	KIF12	2.80486
ENSG00000168255	POLR2J3	2.80236
ENSG00000115738	ID2	2.80179
ENSG00000213762	ZNF134	2.80126
ENSG00000224805	LINC00853	2.80036
ENSG00000273888	FRMD6-AS1	2.79967
ENSG00000277218		2.79932
ENSG00000139793	MBNL2	2.79471
ENSG00000104983	CCDC61	2.79454
ENSG00000263327	TAPT1-AS1	2.79426
ENSG00000213799	ZNF845	2.79418
ENSG00000182054	IDH2	2.78963
[truncated: 56,052 more rows]

## Sheet: PR vs PR shMITF
Ensembl_Gene_ID	Gene_Symbol	log2FoldChange (PR vs PR shMITF)
ENSG00000163631	ALB	-8.0088
ENSG00000173093	CCDC63	-5.97509
ENSG00000229314	ORM1	-4.99304
ENSG00000263177	MTND1P8	-4.8877
ENSG00000162896	PIGR	-4.75883
ENSG00000213876	RPL7AP64	-4.69703
ENSG00000118271	TTR	-4.45624
ENSG00000225537	AC073325.1	-4.44003
ENSG00000227016	AL583808.2	-4.42732
ENSG00000223813	AC007255.1	-4.39298
ENSG00000110245	APOC3	-4.32752
ENSG00000125551	PLGLB2	-4.2843
ENSG00000240003	RPL7P24	-4.27489
ENSG00000258651	SEC23A-AS1	-4.25531
ENSG00000186081	KRT5	-4.22516
ENSG00000203585	LINC02408	-4.20676
ENSG00000236977	ANKRD44-IT1	-4.07931
ENSG00000113721	PDGFRB	-4.07187
ENSG00000164893	SLC7A13	-4.04135
ENSG00000243444	PALM2	-4.02319
ENSG00000112299	VNNÂ 1.00	-4.00752
ENSG00000091583	APOH	-4.00752
ENSG00000230777	RPS29P5	-4.00288
ENSG00000259920	AC007938.1	-4.0021
ENSG00000256206	AC018523.2	-3.99778
ENSG00000206199	ANKUB1	-3.95246
ENSG00000236209	AC104135.1	-3.95157
ENSG00000133710	SPINK5	-3.93942
ENSG00000281450	PANDAR	-3.90913
ENSG00000254744	AC084855.1	-3.90363
ENSG00000184961	RPL7AP49	-3.90272
ENSG00000228847	ATP5MC2P4	-3.87985
ENSG00000273487	AC104836.1	-3.86674
ENSG00000260555	AC092681.2	-3.82405
ENSG00000225535	LINC01393	-3.81506
ENSG00000231965	AF131215.1	-3.81194
ENSG00000248652	AC034244.1	-3.80856
ENSG00000131969	ABHD12B	-3.79522
ENSG00000138207	RBP4	-3.79388
ENSG00000055813	CCDC85A	-3.77257
ENSG00000172900	AP002387.1	-3.77257
ENSG00000129455	KLK8	-3.77016
ENSG00000253406	AC012613.2	-3.76155
ENSG00000229065	AL354893.2	-3.73354
ENSG00000010379	SLC6A13	-3.71308
ENSG00000252919	RF00019	-3.70444
ENSG00000158874	APOA2	-3.7018
ENSG00000201600	RN7SKP124	-3.69744
ENSG00000155754	C2CD6	-3.69093
ENSG00000237026	AC104073.2	-3.68558
ENSG00000112562	SMOC2	-3.67855
ENSG00000250260	AC113382.2	-3.66612
ENSG00000259318	AL356801.1	-3.66362
ENSG00000271899	MIR4466	-3.64894
ENSG00000196620	UGT2B15	-3.63413
ENSG00000171243	SOSTDC1	-3.62919
ENSG00000091138	SLC26A3	-3.61861
ENSG00000187098	MITF	-3.60571
ENSG00000249568	AC104793.1	-3.60356
ENSG00000280207	AC106795.5	-3.60356
ENSG00000264448	AC084346.2	-3.59189
ENSG00000219790	OSTCP6	-3.5852
ENSG00000275572	GRIFIN	-3.58405
ENSG00000271253	AC011891.2	-3.58405
ENSG00000239686	AL158801.1	-3.58046
ENSG00000134007	ADAM20	-3.58041
ENSG00000151090	THRB	-3.56817
ENSG00000201217	RF00019	-3.551
ENSG00000203435	E2F3P2	-3.54809
ENSG00000211514	MIR454	-3.54293
ENSG00000181778	TMEM252	-3.53979
ENSG00000228528	AC068057.1	-3.52688
ENSG00000267231	AC005786.2	-3.52606
ENSG00000249483	AC026726.1	-3.514
ENSG00000259462	CPEB1-AS1	-3.49956
ENSG00000227770	RPL7P12	-3.4952
ENSG00000186160	CYP4Z1	-3.48388
ENSG00000244474	UGT1A4	-3.48388
ENSG00000255202	AL049629.1	-3.48388
ENSG00000259531	AC022306.1	-3.48388
ENSG00000260576	EIF5A2P1	-3.48388
ENSG00000162267	ITIH3	-3.46904
ENSG00000258837	AL133370.1	-3.46904
ENSG00000246082	NUDT16P1	-3.46598
ENSG00000273965	AC243654.1	-3.4536
ENSG00000255427	AC087783.1	-3.45313
ENSG00000254373	AC112191.2	-3.44481
ENSG00000248050	AC079061.1	-3.43706
ENSG00000196553	CCDC196	-3.43706
ENSG00000166923	GREM1	-3.42794
ENSG00000227188	MGAT3-AS1	-3.42794
ENSG00000239112	SNORD123	-3.42031
ENSG00000253408	AC083973.1	-3.42031
ENSG00000283045	AC103703.1	-3.41256
ENSG00000267138	AC005954.1	-3.41256
ENSG00000224259	LINC01133	-3.40156
ENSG00000223916	AC097638.1	-3.40156
ENSG00000280184	AL023806.3	-3.40156
ENSG00000199130	MIR365A	-3.40156
ENSG00000270554	AC069431.2	-3.37506
ENSG00000234838	PPIAP78	-3.36575
ENSG00000203730	TEDDM1	-3.35823
ENSG00000230637	AL022324.1	-3.35277
ENSG00000182450	KCNK4	-3.34723
ENSG00000265386	RN7SL219P	-3.34723
ENSG00000207217	SNORA80D	-3.3432
ENSG00000263657	AC023389.1	-3.33293
ENSG00000180432	CYP8B1	-3.33179
ENSG00000079689	SCGN	-3.32787
ENSG00000258642	AL133371.1	-3.32265
ENSG00000273189	AC010619.2	-3.32265
ENSG00000278783	MIR6071	-3.32108
ENSG00000207178	RNU6-1122P	-3.32108
ENSG00000229056	AC020571.1	-3.32108
ENSG00000235301	HLA-Z	-3.32108
ENSG00000176269	OR4F21	-3.32108
ENSG00000272904	AL390726.3	-3.32108
ENSG00000148408	CACNA1B	-3.32108
ENSG00000278654	AC007450.4	-3.32108
ENSG00000206755	SNORA30	-3.32108
ENSG00000272425	AC009902.3	-3.31747
ENSG00000233144	AL512656.1	-3.31747
ENSG00000255541	AP000873.5	-3.31361
ENSG00000261594	TPBGL	-3.28406
ENSG00000269873	AC245884.10	-3.28406
ENSG00000226652	PSMD10P2	-3.28372
ENSG00000247925	AL139807.1	-3.28372
ENSG00000226631	SLC9A3P3	-3.27294
ENSG00000279706	AL353608.4	-3.26909
ENSG00000234772	LINC00412	-3.26909
ENSG00000271350	AC103792.1	-3.26564
ENSG00000234504	AL353801.2	-3.26371
ENSG00000226281	AL031123.1	-3.26236
ENSG00000157502	MUM1L1	-3.25577
ENSG00000272168	CASC15	-3.25474
ENSG00000255753	AC009533.2	-3.25265
ENSG00000115474	KCNJ13	-3.24147
ENSG00000233190	RPS24P13	-3.23328
ENSG00000257957	QRSL1P3	-3.23328
ENSG00000280041	NA	-3.23328
ENSG00000199237	RNU6-834P	-3.22552
ENSG00000237798	AC010894.4	-3.22183
ENSG00000169429	CXCL8	-3.23328
ENSG00000227006	AL136988.2	-3.19092
ENSG00000241644	INMT	-3.19092
ENSG00000254814	AP003031.1	-3.19092
ENSG00000259563	AC025430.1	-3.19003
ENSG00000181260	MTHFD2P7	-3.18859
ENSG00000136872	ALDOB	-3.17777
ENSG00000213041	AC093422.1	-3.17493
ENSG00000201098	RNY1	-3.17493
ENSG00000228739	AL162384.1	-3.17493
ENSG00000252549	RNU6-759P	-3.17493
ENSG00000171560	FGA	-3.17394
ENSG00000222017	AC011997.1	-3.17338
ENSG00000136244	IL6	-3.17243
ENSG00000228988	AL353771.1	-3.16875
ENSG00000206914	RF00019	-3.16875
ENSG00000258672	AL160313.2	-3.16875
ENSG00000130876	SLC7A10	-3.16875
ENSG00000100385	IL2RB	-3.1661
ENSG00000272175	AL050343.2	-3.16539
ENSG00000214298	MRPS21P6	-3.1634
ENSG00000275367	AC092111.1	-3.1634
ENSG00000243446	RN7SL284P	-3.16257
ENSG00000200737	RF00019	-3.16257
ENSG00000230294	LINC02370	-3.16257
ENSG00000280264	NA	-3.16257
ENSG00000196826	AC008758.1	-3.16257
ENSG00000176020	AMIGO3	-3.1476
ENSG00000273175	BX323046.1	-3.14683
ENSG00000124102	PI3	-3.14683
ENSG00000271938	AC103724.4	-3.13596
ENSG00000267195	MIR212	-3.13565
ENSG00000266445	NARF-AS1	-3.12633
ENSG00000259615	AC013391.1	-3.12462
ENSG00000200842	RF00019	-3.10956
ENSG00000269897	COMMD3-BMI1	-3.10367
ENSG00000279116	OR8D2	-3.09189
ENSG00000257735	AC090115.1	-3.09159
ENSG00000256115	LINC02443	-3.07687
ENSG00000249055	TBCAP3	-3.06909
ENSG00000283409	MIR3662	-3.06909
ENSG00000124762	CDKN1A	-3.06909
ENSG00000184459	BPIFC	-3.06909
ENSG00000236998	AL354794.2	-3.06468
ENSG00000201544	SNORA16B	-3.05886
ENSG00000233990	AL353754.1	-3.05886
ENSG00000269304	FKBP1AP1	-3.0364
ENSG00000207568	MIR203A	-3.0359
ENSG00000261247	GOLGA8T	-3.02749
ENSG00000178403	NEUROG2	-3.0274
ENSG00000276663	AC009090.3	-3.02257
ENSG00000267650	AC008742.1	-3.0182
ENSG00000186825	C2orf27B	-3.00995
ENSG00000278655	AP000346.4	-3.00995
ENSG00000238041	AP004245.1	-3.00687
ENSG00000199121	MIR26B	-3.00478
ENSG00000102287	GABRE	-3.00478
ENSG00000222601	RF00019	-3.00478
ENSG00000259519	AC051619.4	-3.00478
ENSG00000235415	AC005808.1	-3.00478
ENSG00000142538	PTH2	-3.00478
ENSG00000280800	FP671120.3	-3.00478
ENSG00000225611	LINC02158	-3.00362
ENSG00000251248	AC139720.2	-3.00362
ENSG00000274172	MIR8071-1	-3.00362
ENSG00000268056	AC020913.1	-3.00362
ENSG00000271787	AC104794.4	-2.99793
ENSG00000207020	RF00019	-2.99793
ENSG00000252244	RNU7-3P	-2.99793
ENSG00000183434	TFDP3	-2.99793
ENSG00000201881	RF00019	-2.99793
ENSG00000279014	AC051619.9	-2.99793
ENSG00000204872	NAT8B	-2.99631
ENSG00000127241	MASP1	-2.99631
ENSG00000283413	AC008703.1	-2.99631
ENSG00000259828	AL355596.1	-2.99631
ENSG00000182348	ZNF804B	-2.99631
ENSG00000228877	AL669970.3	-2.99631
ENSG00000275693	RF02116	-2.99631
ENSG00000267443	AC010641.1	-2.99631
ENSG00000224812	TMEM72-AS1	-2.99401
ENSG00000234065	MTND4P26	-2.9755
ENSG00000233197	TMEM256P1	-2.97362
ENSG00000216990	HSPD1P10	-2.97056
ENSG00000224764	AL353768.1	-2.97056
ENSG00000227462	PSME2P6	-2.97056
ENSG00000258871	AC004828.1	-2.97056
ENSG00000230107	AL022316.1	-2.97012
ENSG00000203801	LINC00222	-2.95713
ENSG00000234130	AL359263.1	-2.95713
ENSG00000280060	AL512506.2	-2.95713
ENSG00000265828	MIR3939	-2.95283
ENSG00000282840	AC004554.2	-2.95283
ENSG00000270972	AC136475.9	-2.95283
ENSG00000171533	MAP6	-2.95283
ENSG00000231910	GAMTP2	-2.95283
ENSG00000233460	RPL35AP31	-2.95283
ENSG00000263015	AC015853.2	-2.95283
ENSG00000231458	RNASEH1P2	-2.95283
ENSG00000141437	SLC25A52	-2.95283
ENSG00000249690	AC110813.1	-2.94897
ENSG00000260661	AC116903.2	-2.94692
ENSG00000179593	ALOX15B	-2.94036
ENSG00000148677	ANKRD1	-2.93157
ENSG00000235830	SRGAP3-AS4	-2.93085
ENSG00000266821	AC018521.7	-2.93085
ENSG00000170044	ZPLD1	-2.92996
ENSG00000264056	MIR5685	-2.92996
ENSG00000221938	OR2A14	-2.92996
ENSG00000239920	AC104389.4	-2.92996
ENSG00000222038	POTEJ	-2.92407
ENSG00000222614	RF00019	-2.92093
ENSG00000186583	SPATC1	-2.91442
ENSG00000256314	AC078962.3	-2.91442
ENSG00000259569	AC013489.2	-2.91442
ENSG00000274198	AC025521.1	-2.91442
ENSG00000268931	AC136469.1	-2.91442
ENSG00000223812	AC073365.1	-2.91344
ENSG00000223685	LINC00571	-2.91339
ENSG00000173714	WFIKKN2	-2.90411
ENSG00000156194	PPEF2	-2.89699
ENSG00000251332	AC021106.2	-2.89543
ENSG00000167080	B4GALNT2	-2.89048
ENSG00000176046	NUPR1	-2.88918
ENSG00000202461	RF00019	-2.88362
ENSG00000229020	AKR7A2P1	-2.88362
ENSG00000270069	MIR222HG	-2.88362
ENSG00000231001	CCNB1IP1P3	-2.88362
ENSG00000260458	KCNJ18	-2.88362
ENSG00000217261	POM121L4P	-2.88362
ENSG00000280384	FP325332.1	-2.88362
ENSG00000169035	KLK7	-2.87987
ENSG00000242001	AF186996.2	-2.87595
ENSG00000201659	RNU12-2P	-2.87595
ENSG00000274817	AC012531.4	-2.87595
ENSG00000173976	RAX2	-2.87595
ENSG00000266189	MIR3186	-2.87468
ENSG00000233013	FAM157B	-2.87095
ENSG00000228139	LINC01402	-2.86676
ENSG00000262869	AC099684.3	-2.85403
ENSG00000186439	TRDN	-2.8462
ENSG00000222344	RNU6-613P	-2.84008
ENSG00000276823	RF00017	-2.84008
ENSG00000214992	AKAP17BP	-2.84008
ENSG00000253336	AC018992.1	-2.84008
ENSG00000202445	RNU6-669P	-2.84008
ENSG00000176654	NANOGP1	-2.84008
ENSG00000140798	ABCC12	-2.84008
ENSG00000262759	MRPS21P9	-2.84008
ENSG00000267013	LINC01929	-2.84008
ENSG00000269237	AC010615.4	-2.84008
ENSG00000228961	LINC01690	-2.84008
ENSG00000259341	AC015660.1	-2.83945
ENSG00000251798	RNU6-863P	-2.83859
ENSG00000230550	ERLNC1	-2.81973
ENSG00000271185	AC007029.1	-2.81973
ENSG00000259113	AL118556.1	-2.81936
ENSG00000258545	RHOXF1-AS1	-2.81919
ENSG00000169469	SPRR1B	-2.81698
ENSG00000224535	AC092803.1	-2.81698
ENSG00000237940	LINC01238	-2.81698
ENSG00000223281	RN7SKP85	-2.81698
ENSG00000225531	AL807761.2	-2.81698
ENSG00000235044	PPIAP3	-2.81698
ENSG00000168427	KLHL30	-2.81293
ENSG00000201592	RF00494	-2.81293
ENSG00000201749	RF00019	-2.81293
ENSG00000175097	RAG2	-2.81293
ENSG00000134757	DSG3	-2.81293
ENSG00000163453	IGFBP7	-2.81229
ENSG00000257539	HSPA8P14	-2.80956
ENSG00000202259	RNU6-1318P	-2.80892
ENSG00000156150	ALX3	-2.80892
ENSG00000231794	AC009542.1	-2.80892
ENSG00000253971	CDC42P3	-2.80892
ENSG00000243353	RPS29P19	-2.80892
ENSG00000274979	AC020656.2	-2.80892
ENSG00000279589	AC079416.2	-2.80892
ENSG00000260617	AC138028.5	-2.80892
ENSG00000202205	RNU6-1034P	-2.80892
ENSG00000277501	AC243571.2	-2.80892
ENSG00000279328	AC073439.1	-2.8005
ENSG00000218073	AL021407.3	-2.8005
ENSG00000255478	AP000944.1	-2.8005
ENSG00000226899	AL731577.1	-2.8005
ENSG00000274723	AC079906.1	-2.8005
ENSG00000211815	TRAV36DV7	-2.8005
ENSG00000260648	AC020658.3	-2.8005
ENSG00000227161	AC092755.1	-2.8005
ENSG00000007038	PRSS21	-2.8005
ENSG00000261857	MIA	-2.8005
ENSG00000273108	AL121929.2	-2.79802
ENSG00000264585	MIR4449	-2.79797
ENSG00000171570	RAB4B-EGLN2	-2.79665
ENSG00000176532	PRR15	-2.79596
ENSG00000267298	AC006116.5	-2.79323
ENSG00000197085	NPSR1-AS1	-2.78945
ENSG00000258851	AL139300.2	-2.78166
ENSG00000158125	XDH	-2.7755
ENSG00000113889	KNG1	-2.7755
ENSG00000281028	AC104662.2	-2.7755
ENSG00000171557	FGG	-2.7755
ENSG00000213549	AC005077.1	-2.7755
ENSG00000177447	CBX3P1	-2.7755
ENSG00000254551	AP000873.3	-2.7755
ENSG00000252657	RF00156	-2.7755
ENSG00000224628	AL121723.1	-2.7755
ENSG00000207073	RF00019	-2.7755
ENSG00000251087	ALG1L3P	-2.7693
ENSG00000251204	AC027313.1	-2.7693
ENSG00000204542	C6orf15	-2.7693
ENSG00000211716	TRBV9	-2.7693
ENSG00000258691	AL355102.2	-2.7693
ENSG00000006210	CX3CL1	-2.7693
ENSG00000077800	FKBP6	-2.75813
ENSG00000207003	RNU6-611P	-2.75355
ENSG00000187957	DNER	-2.75337
ENSG00000243144	AC079760.2	-2.75337
ENSG00000198354	DCAF12L2	-2.75337
ENSG00000254561	AP003393.1	-2.75337
ENSG00000238213	TARDBPP2	-2.75337
ENSG00000237161	AC068446.1	-2.75337
ENSG00000229999	AL022238.2	-2.75337
ENSG00000273554	AC136616.1	-2.75337
ENSG00000243824	RPL12P6	-2.75268
ENSG00000235166	LINC01440	-2.74676
ENSG00000276722	RF02128	-2.7459
ENSG00000188100	FAM25A	-2.7435
ENSG00000278949	AC127070.4	-2.73844
ENSG00000279991	AC009044.1	-2.73606
ENSG00000270513	AC113368.1	-2.73452
ENSG00000205584	AC211476.1	-2.73117
ENSG00000271415	RPL23AP90	-2.72449
ENSG00000231378	NDUFAF4P4	-2.72449
ENSG00000229832	AL360091.1	-2.72449
ENSG00000215274	GAGE10	-2.72449
ENSG00000270105	AC136475.8	-2.72449
ENSG00000227244	LINC00845	-2.72449
ENSG00000207325	RNY1P4	-2.72449
ENSG00000280036	AC020661.4	-2.72449
ENSG00000100012	SEC14L3	-2.72449
ENSG00000223730	Z83838.1	-2.72449
ENSG00000230665	THAP12P1	-2.71711
ENSG00000271871	AC005740.4	-2.7161
ENSG00000236257	EI24P2	-2.71157
ENSG00000253630	AC026407.1	-2.71157
ENSG00000228914	OR1H1P	-2.71157
ENSG00000180139	ACTA2-AS1	-2.71157
ENSG00000207046	RNU6-886P	-2.71157
ENSG00000268743	AC008737.1	-2.71157
ENSG00000224415	AC007683.1	-2.7076
ENSG00000197123	ZNF679	-2.70755
ENSG00000118596	SLC16A7	-2.70234
ENSG00000282022	AC006581.2	-2.69752
ENSG00000229990	AC022400.2	-2.69258
ENSG00000271138	IGLVIVOR22-1	-2.68324
ENSG00000136931	NR5A1	-2.68074
ENSG00000149451	ADAM33	-2.68067
ENSG00000258752	AL357093.2	-2.68057
ENSG00000283204	MIR4434	-2.67478
ENSG00000233449	MTATP6P14	-2.6706
ENSG00000227962	AL391994.1	-2.6706
ENSG00000227215	AL355613.1	-2.6706
ENSG00000200545	RF00012	-2.6706
ENSG00000279537	AC020658.7	-2.6706
ENSG00000258787	AC091078.2	-2.6706
ENSG00000263955	RN7SL850P	-2.6706
ENSG00000222287	RNU6-1043P	-2.6706
ENSG00000215088	RPS5P3	-2.6706
ENSG00000254132	MTND6P3	-2.66189
ENSG00000235090	RPL7L1P3	-2.66182
ENSG00000254839	AF131215.3	-2.66182
ENSG00000256034	AP002770.1	-2.66182
ENSG00000271133	AC004130.1	-2.65225
ENSG00000241717	VWFP1	-2.65022
ENSG00000260287	TBC1D3G	-2.6427
ENSG00000104760	FGL1	-2.64253
ENSG00000282511	CLUHP10	-2.64044
ENSG00000266258	LINC01909	-2.64041
ENSG00000234383	CTBP2P8	-2.6404
ENSG00000248415	GAPDHP61	-2.63683
ENSG00000127863	TNFRSF19	-2.62312
ENSG00000251081	AC104663.1	-2.61949
ENSG00000204657	OR2H2	-2.61849
ENSG00000240418	AC020917.1	-2.61225
ENSG00000260185	AC009097.1	-2.60899
ENSG00000182712	CMC4	-2.6069
ENSG00000231892	AC073316.2	-2.59625
ENSG00000202533	RF00019	-2.59576
ENSG00000258695	AC005225.3	-2.59576
ENSG00000202255	RF00019	-2.59576
ENSG00000234080	AL596275.1	-2.59382
ENSG00000276563	AL359075.1	-2.59382
ENSG00000230065	AC010974.1	-2.59382
ENSG00000239880	AC068760.1	-2.59382
ENSG00000226877	AL354733.1	-2.59382
ENSG00000230507	RPL7AP8	-2.59382
ENSG00000232162	USP12-AS1	-2.59382
ENSG00000188488	SERPINA5	-2.59382
ENSG00000241818	AC123768.1	-2.59382
ENSG00000132703	APCS	-2.59196
ENSG00000123689	G0S2	-2.59196
ENSG00000250488	LINC02233	-2.59196
ENSG00000237596	AL138828.1	-2.59196
ENSG00000222607	RNU6-628P	-2.59196
ENSG00000234534	CSNK1G2P1	-2.59196
ENSG00000255081	AP003168.2	-2.59196
ENSG00000259595	AC025043.1	-2.59196
ENSG00000200893	RNU6-944P	-2.59196
ENSG00000205364	MT1M	-2.59196
ENSG00000268390	AC011473.1	-2.59196
ENSG00000238245	MYO5BP2	-2.58717
ENSG00000131914	LIN28A	-2.58345
ENSG00000282097	AL160408.6	-2.58345
ENSG00000253321	AC099554.1	-2.58345
ENSG00000256568	AP002761.2	-2.58345
ENSG00000259616	AC104574.2	-2.58345
ENSG00000261617	LINC02177	-2.58345
ENSG00000264311	CCDC58P1	-2.58345
ENSG00000267193	AC023421.2	-2.58345
ENSG00000168703	WFDC12	-2.58345
ENSG00000234107	TPT1P1	-2.58345
ENSG00000253802	AC105999.2	-2.58299
ENSG00000198049	AVPR1B	-2.58147
ENSG00000107562	CXCL12	-2.58147
ENSG00000222940	RNU6-370P	-2.58147
ENSG00000177994	C2orf73	-2.58147
ENSG00000232377	AC016910.1	-2.58147
ENSG00000230991	AC092625.1	-2.58147
ENSG00000163331	DAPL1	-2.58147
ENSG00000260868	LINC01960	-2.58147
ENSG00000271716	AC022001.2	-2.58147
ENSG00000272096	RN7SL715P	-2.58147
ENSG00000250324	MRPL22P1	-2.58147
ENSG00000250304	ZBED1P1	-2.58147
ENSG00000276047	RN7SL711P	-2.58147
ENSG00000235559	NOP56P1	-2.58147
ENSG00000226149	AL356124.1	-2.58147
ENSG00000204113	BMP2KL	-2.58147
ENSG00000234161	PABPC5-AS1	-2.58147
ENSG00000207595	MIR181A2	-2.58147
ENSG00000095110	NXPE1	-2.58147
ENSG00000235910	APOA1-AS	-2.58147
ENSG00000243607	RPL35AP26	-2.58147
ENSG00000226163	AL513185.1	-2.58147
ENSG00000151490	PTPRO	-2.58147
ENSG00000272028	RNU6-87P	-2.58147
ENSG00000252659	RNU6-1088P	-2.58147
ENSG00000206969	RNU6-1316P	-2.58147
ENSG00000265871	MIR3174	-2.58147
ENSG00000231589	AC009110.1	-2.58147
ENSG00000262777	AC032044.1	-2.58147
ENSG00000230176	LINC01433	-2.58147
ENSG00000228593	CFTRP1	-2.58147
ENSG00000201498	RF00019	-2.58147
ENSG00000219608	HIGD1AP16	-2.58147
ENSG00000275620	AL121827.2	-2.58147
ENSG00000248101	AC002116.1	-2.58147
ENSG00000197934	CYYR1-AS1	-2.58147
ENSG00000233388	AL022334.1	-2.57298
ENSG00000242562	DCAF13P1	-2.5584
ENSG00000256588	AC027544.2	-2.55838
ENSG00000226309	SMARCE1P2	-2.55715
ENSG00000271199	AL353804.2	-2.55599
ENSG00000255234	AP000446.1	-2.55599
ENSG00000227508	LINC01624	-2.5499
ENSG00000273196	AC062037.2	-2.54986
ENSG00000269956	MKNK1-AS1	-2.54775
ENSG00000227589	AL136528.1	-2.54543
ENSG00000269978	AL359881.1	-2.54543
ENSG00000235079	ZRANB2-AS1	-2.54543
ENSG00000230199	AL603825.1	-2.54543
ENSG00000234793	AC114730.2	-2.54543
ENSG00000183239	AL109615.1	-2.54543
ENSG00000228019	AC006480.1	-2.54543
ENSG00000280004	AC005086.3	-2.54543
ENSG00000248964	AC131254.1	-2.54543
ENSG00000213318	AC009078.1	-2.54543
ENSG00000234324	RPL9P2	-2.54543
ENSG00000236806	RPL7AP15	-2.53478
ENSG00000223760	MED15P9	-2.53478
ENSG00000248459	AC083906.1	-2.53478
ENSG00000224993	RPL29P12	-2.53478
ENSG00000273557	AC008781.3	-2.53478
ENSG00000217004	Z97832.1	-2.53478
ENSG00000271142	YWHAQP7	-2.53478
ENSG00000228013	IL6R-AS1	-2.53108
ENSG00000282996	AC022021.1	-2.52871
ENSG00000253991	AP001207.2	-2.52583
ENSG00000176320	AL138899.1	-2.52371
ENSG00000179452	LINC01699	-2.52371
ENSG00000173728	C1orf100	-2.52371
ENSG00000147256	ARHGAP36	-2.52371
ENSG00000261634	AC026992.2	-2.52371
ENSG00000279275	AP002505.2	-2.52371
ENSG00000277558	AL109923.1	-2.52371
ENSG00000104972	LILRB1	-2.52371
ENSG00000269303	AC020907.3	-2.52094
ENSG00000127990	SGCE	-2.5195
ENSG00000234695	AC002076.1	-2.50097
ENSG00000146674	IGFBP3	-2.49922
ENSG00000205420	KRT6A	-2.49712
ENSG00000213872	AC092798.1	-2.49685
ENSG00000248898	AC022126.1	-2.49628
ENSG00000266019	MIR3609	-2.49265
ENSG00000176198	OR11H4	-2.49152
ENSG00000200815	RNU6-1091P	-2.48801
ENSG00000212624	RF00568	-2.48447
ENSG00000233228	LPCAT2BP	-2.48447
ENSG00000230026	AL357556.1	-2.48447
ENSG00000274159	AL133243.1	-2.48447
ENSG00000283563	AC098650.1	-2.48447
ENSG00000202125	RNU1-100P	-2.48447
ENSG00000243150	AC106707.1	-2.48447
ENSG00000251370	SEMA5A-AS1	-2.48447
ENSG00000247699	AC008609.1	-2.48447
ENSG00000213900	RPS17P1	-2.48447
ENSG00000222686	RNU4-72P	-2.48447
ENSG00000220744	RPL5P18	-2.48447
ENSG00000221510	MIR548O	-2.48447
ENSG00000168828	OR13J1	-2.48447
ENSG00000175336	APOF	-2.48447
ENSG00000226792	C13orf42	-2.48447
ENSG00000259926	AC007342.1	-2.48447
ENSG00000278955	FP475955.1	-2.48447
ENSG00000198054	DSCR8	-2.48447
ENSG00000213950	RPS10P2	-2.47988
ENSG00000158477	CD1A	-2.47279
ENSG00000238835	SCARNA18	-2.47279
ENSG00000225308	ASS1P11	-2.47279
ENSG00000214652	ZNF727	-2.47279
ENSG00000201377	RNY4P23	-2.47279
ENSG00000253043	RNU7-181P	-2.47279
ENSG00000277952	AC092745.3	-2.47279
ENSG00000256747	AC009511.2	-2.47279
ENSG00000273765	AC024257.4	-2.47279
ENSG00000139220	PPFIA2	-2.46759
ENSG00000220924	OSTCP4	-2.46291
ENSG00000250859	HNRNPKP1	-2.46291
ENSG00000204072	ARMCX7P	-2.45986
ENSG00000187581	COX8C	-2.45986
ENSG00000214881	TMEM14DP	-2.45566
ENSG00000282246	AL157392.5	-2.45359
ENSG00000204928	GRXCR2	-2.44297
ENSG00000237595	AL161937.2	-2.43867
ENSG00000259708	AC090607.3	-2.43778
ENSG00000253641	AC104964.1	-2.43775
ENSG00000137392	CLPS	-2.42401
ENSG00000197880	MDS2	-2.42303
ENSG00000252032	RNU6-1281P	-2.42303
ENSG00000178193	AL357314.1	-2.42303
ENSG00000235613	NSRP1P1	-2.42303
ENSG00000238081	AC099063.2	-2.42303
ENSG00000252906	SCARNA3	-2.42303
ENSG00000225496	AC104651.1	-2.42303
ENSG00000252148	RNU6-1206P	-2.42303
ENSG00000229754	CXCR2P1	-2.42303
ENSG00000228973	AC009955.1	-2.42303
ENSG00000144460	NYAP2	-2.42303
ENSG00000240224	UGT1A5	-2.42303
ENSG00000229102	AC076966.1	-2.42303
ENSG00000266240	MIR5091	-2.42303
ENSG00000234540	AL080313.1	-2.42303
ENSG00000224667	AC013470.1	-2.42303
ENSG00000275930	RF00019	-2.42303
ENSG00000225935	BANF1P5	-2.42303
ENSG00000276137	MIR6133	-2.42303
ENSG00000207637	MIR595	-2.42303
ENSG00000241026	AC105910.1	-2.42303
ENSG00000204930	FAM221B	-2.42303
ENSG00000251637	AP003716.1	-2.42303
ENSG00000271573	AL136982.5	-2.42303
ENSG00000225208	AL133387.1	-2.42303
ENSG00000156395	SORCS3	-2.42303
ENSG00000237001	WASF3-AS1	-2.42303
ENSG00000229415	SFTA3	-2.42303
ENSG00000258868	AL110505.1	-2.42303
ENSG00000261191	AC013640.1	-2.42303
ENSG00000259194	AC020891.1	-2.42303
ENSG00000262316	AC025283.1	-2.42303
ENSG00000239840	RPL23AP72	-2.42303
ENSG00000274226	TBC1D3H	-2.42303
ENSG00000244086	RPS20P35	-2.42303
ENSG00000207355	RNU6-1257P	-2.42303
ENSG00000249288	SLC25A15P5	-2.42303
ENSG00000229107	ABHD17AP4	-2.42303
ENSG00000187905	LRRC74B	-2.42303
ENSG00000235246	AL020993.1	-2.42303
ENSG00000278595	AL133396.2	-2.42276
ENSG00000259648	AL132640.2	-2.42267
ENSG00000216359	AL139039.1	-2.42171
ENSG00000270332	SMC2-AS1	-2.40944
ENSG00000223571	DHRSX-IT1	-2.40073
ENSG00000271850	LINC02343	-2.39961
ENSG00000258500	AL845552.1	-2.39701
ENSG00000280575	NA	-2.39701
ENSG00000271711	AC069236.1	-2.3968
ENSG00000255562	UNC93B6	-2.39285
ENSG00000235258	NDUFB4P6	-2.38632
ENSG00000257989	AC078864.1	-2.38121
ENSG00000278991	AC090181.3	-2.38089
ENSG00000255354	NA	-2.37853
ENSG00000183822	NCF4-AS1	-2.37755
ENSG00000267188	AC245748.2	-2.3773
ENSG00000113361	CDH6	-2.37199
ENSG00000175766	EIF4E1B	-2.36509
ENSG00000244021	AC093591.1	-2.36063
ENSG00000230162	CT45A11P	-2.36062
ENSG00000275901	RF00017	-2.36062
ENSG00000216588	IGSF23	-2.36062
ENSG00000232134	RPS15AP12	-2.35753
ENSG00000215595	C20orf202	-2.35508
ENSG00000234948	LINC01524	-2.3541
ENSG00000252835	SCARNA21	-2.35367
ENSG00000183171	BX322650.1	-2.35002
ENSG00000283016	AL139353.3	-2.35002
ENSG00000251488	AC115622.1	-2.34993
ENSG00000259909	AC100827.1	-2.34944
ENSG00000260860	AC126773.3	-2.34944
ENSG00000228481	U51244.1	-2.34925
ENSG00000241219	AC078785.2	-2.34916
ENSG00000249196	TMEM132D-AS1	-2.34916
ENSG00000196166	C8orf86	-2.34823
ENSG00000279681	AC092135.2	-2.34816
ENSG00000229591	AC006017.1	-2.34812
ENSG00000225402	AC010878.1	-2.33634
ENSG00000227227	AC017101.1	-2.33634
ENSG00000242770	AC092892.1	-2.33634
ENSG00000113905	HRG	-2.33634
ENSG00000164089	ETNPPL	-2.33634
ENSG00000248335	AC096733.1	-2.33634
ENSG00000132840	BHMT2	-2.33634
ENSG00000271043	MTRNR2L2	-2.33634
ENSG00000280329	NA	-2.33634
ENSG00000214510	SPINK13	-2.33634
ENSG00000185056	C5orf47	-2.33634
ENSG00000213886	UBD	-2.33634
ENSG00000153292	ADGRF1	-2.33634
ENSG00000122194	PLG	-2.33634
ENSG00000277127	RF00017	-2.33634
ENSG00000254034	INTS9-AS1	-2.33634
ENSG00000270372	AL162413.1	-2.33634
ENSG00000225652	KCNMA1-AS3	-2.33634
ENSG00000148602	LRIT1	-2.33634
ENSG00000255692	AC002563.1	-2.33634
ENSG00000233851	LATS2-AS1	-2.33634
ENSG00000270832	AC092120.2	-2.33634
ENSG00000198796	ALPK2	-2.33634
ENSG00000268231	AC008743.1	-2.33634
ENSG00000230433	AL031770.1	-2.33392
ENSG00000229399	AL592148.1	-2.3339
ENSG00000261072	AC084783.1	-2.3339
ENSG00000261673	AC009075.1	-2.33388
ENSG00000265787	CYP4F35P	-2.33191
ENSG00000236274	AC004865.1	-2.32923
ENSG00000280360	AC092159.4	-2.32923
ENSG00000223754	AC008073.1	-2.32923
ENSG00000232915	AC097721.1	-2.32923
ENSG00000237174	AL445465.1	-2.32923
ENSG00000164411	GJB7	-2.32923
ENSG00000207367	RNU6-29P	-2.32923
ENSG00000227032	RPS2P36	-2.32923
ENSG00000261029	AC138304.1	-2.32923
ENSG00000275238	MIR4734	-2.32923
ENSG00000278903	CU633906.2	-2.32923
ENSG00000204140	CLPSL1	-2.32886
ENSG00000178690	DYNAP	-2.32177
ENSG00000276434	AL136221.1	-2.31668
ENSG00000270031	AL020997.3	-2.31657
ENSG00000212296	SNORD72	-2.31657
ENSG00000228728	PPIAP91	-2.31657
ENSG00000249779	AC106800.2	-2.31632
ENSG00000276575	MIR6895	-2.31632
ENSG00000240759	RPS27P21	-2.31629
ENSG00000215910	C1orf167	-2.31576
ENSG00000270528	AC021171.1	-2.31576
ENSG00000229948	B3GALNT1P1	-2.31576
ENSG00000235070	AC062015.1	-2.31576
ENSG00000283148	AC137936.1	-2.31576
ENSG00000223387	LINC02068	-2.31576
ENSG00000231574	LINC02015	-2.31576
ENSG00000261268	AC112236.1	-2.31576
ENSG00000250409	AC010608.1	-2.31576
ENSG00000201298	RNU6-1164P	-2.31576
ENSG00000215120	AL590763.1	-2.31576
ENSG00000253632	AC084026.2	-2.31576
ENSG00000254031	AC022858.1	-2.31576
ENSG00000226801	OSTCP8	-2.31576
ENSG00000226337	AL353616.2	-2.31576
ENSG00000212332	RNU6-780P	-2.31576
ENSG00000185640	KRT79	-2.31576
ENSG00000257884	AL512310.7	-2.31576
ENSG00000202542	RF00019	-2.31576
ENSG00000182625	AC091046.1	-2.31576
ENSG00000260594	AC099313.1	-2.31576
ENSG00000252349	RF00322	-2.31576
ENSG00000108417	KRT37	-2.31576
ENSG00000283206	MIR941-1	-2.31576
ENSG00000197421	GGT3P	-2.31576
ENSG00000215005	HSPD1P7	-2.31576
ENSG00000259918	NDUFA5P11	-2.31437
ENSG00000217027	TPT1P4	-2.31287
ENSG00000232828	AC231533.1	-2.31095
ENSG00000225406	AC080125.1	-2.31083
ENSG00000222022	AC112721.1	-2.31083
ENSG00000253197	AC117834.1	-2.31083
ENSG00000232953	HSPA8P18	-2.30695
ENSG00000283627	AL137785.1	-2.30691
ENSG00000236846	AL359979.2	-2.30685
ENSG00000229926	AL591424.1	-2.30685
ENSG00000265802	RN7SL49P	-2.30685
ENSG00000279677	AL162377.2	-2.30685
ENSG00000260206	AC105020.2	-2.30685
ENSG00000188389	PDCD1	-2.30509
ENSG00000188316	ENO4	-2.30477
ENSG00000274808	TBC1D3B	-2.29285
ENSG00000165061	ZMAT4	-2.29081
ENSG00000135374	ELF5	-2.28987
ENSG00000236146	AL353803.3	-2.2882
ENSG00000278733	AC022079.2	-2.28054
ENSG00000228955	AL591623.2	-2.28025
ENSG00000160593	JAML	-2.27972
ENSG00000220695	Z86062.1	-2.27577
ENSG00000226807	MROH5	-2.27577
ENSG00000267198	AC091132.5	-2.27486
ENSG00000218186	KRT8P43	-2.27406
ENSG00000215867	KRT18P57	-2.27109
ENSG00000123838	C4BPA	-2.27109
ENSG00000283636	RF00017	-2.27109
ENSG00000175509	AL078621.2	-2.27109
ENSG00000234143	UGT1A13P	-2.27109
ENSG00000280003	AC097637.2	-2.27109
ENSG00000169313	P2RY12	-2.27109
ENSG00000250197	HMGN1P15	-2.27109
ENSG00000219993	AL138878.1	-2.27109
ENSG00000178723	GLULP4	-2.27109
ENSG00000239539	HMGN1P20	-2.27109
ENSG00000254271	AC022390.1	-2.27109
ENSG00000237176	AC079905.1	-2.27109
ENSG00000258204	AC008126.1	-2.27109
ENSG00000258493	AL121603.1	-2.27109
ENSG00000257307	AL162311.2	-2.27109
ENSG00000178081	ULK4P3	-2.27109
ENSG00000275636	AC021755.3	-2.27109
ENSG00000106366	SERPINE1	-2.27109
ENSG00000249383	LINC02071	-2.27109
ENSG00000136488	CSH1	-2.27109
ENSG00000099960	SLC7A4	-2.27109
ENSG00000179031	Z73417.1	-2.26624
ENSG00000278146	AC012409.4	-2.26078
ENSG00000167281	RBFOX3	-2.26078
ENSG00000204572	KRTAP5-10	-2.26072
ENSG00000253833	AC022868.1	-2.26068
ENSG00000108242	CYP2C18	-2.26068
ENSG00000202538	RNU4-2	-2.259
ENSG00000240520	UOX	-2.25677
ENSG00000167757	KLK11	-2.25407
ENSG00000240750	RN7SL559P	-2.254
ENSG00000227747	AC096631.2	-2.254
ENSG00000122188	LAX1	-2.254
ENSG00000237980	AL590648.3	-2.254
ENSG00000248693	LINC02100	-2.254
ENSG00000182383	RPL27AP5	-2.254
ENSG00000227404	KRT8P20	-2.254
ENSG00000270294	XIAPP1	-2.254
ENSG00000256995	AC084816.1	-2.254
ENSG00000274156	AC008121.2	-2.254
ENSG00000241825	RPL7P42	-2.254
ENSG00000227105	PARP1P1	-2.254
ENSG00000267004	AC018761.1	-2.254
ENSG00000230054	TEX53	-2.25081
ENSG00000184084	AC091868.1	-2.25063
ENSG00000255503	AP001767.3	-2.24297
ENSG00000231130	HLA-T	-2.24223
ENSG00000131746	TNS4	-2.23772
ENSG00000230333	AC004160.1	-2.23614
ENSG00000121351	IAPP	-2.23511
ENSG00000265218	AC103810.2	-2.23435
ENSG00000243415	AC107021.1	-2.23412
ENSG00000226086	EIF3LP3	-2.23332
ENSG00000125780	TGM3	-2.23328
ENSG00000235088	AL031667.2	-2.23328
ENSG00000229204	PTGES3P3	-2.22973
ENSG00000240395	RPL5P23	-2.22973
ENSG00000119125	GDA	-2.22938
ENSG00000163814	CDCP1	-2.22753
ENSG00000202150	RNU6-407P	-2.22725
ENSG00000225194	LINC00092	-2.22144
ENSG00000184795	UNC93B5	-2.22144
ENSG00000161649	CD300LG	-2.21806
ENSG00000213438	YBX2P1	-2.2097
ENSG00000219642	BMPR1APS1	-2.2092
ENSG00000214313	AZGP1P1	-2.2071
ENSG00000261317	NA	-2.20609
ENSG00000186526	CYP4F8	-2.20601
ENSG00000232821	AC003986.2	-2.20571
ENSG00000130988	RGN	-2.2045
ENSG00000240441	AC007622.1	-2.20442
ENSG00000258346	AC079384.1	-2.20442
ENSG00000255038	AP006287.2	-2.2015
ENSG00000211575	MIR760	-2.19931
ENSG00000272319	AL022345.1	-2.19905
ENSG00000228149	RPL3P1	-2.19905
ENSG00000111181	SLC6A12	-2.198
ENSG00000236216	PPP1R11P1	-2.19593
ENSG00000228399	AL109741.2	-2.19593
ENSG00000234255	AC012370.2	-2.19593
ENSG00000234902	AC007879.3	-2.19593
ENSG00000227432	AC053503.1	-2.19593
ENSG00000252172	RNU6-720P	-2.19593
ENSG00000251587	LDHAP1	-2.19593
ENSG00000242602	AC008953.1	-2.19593
ENSG00000106633	GCK	-2.19593
ENSG00000241661	PPP1R2P6	-2.19593
ENSG00000273293	AC093458.1	-2.19593
ENSG00000225037	EIF1AX-AS1	-2.19593
ENSG00000147246	HTR2C	-2.19593
ENSG00000168004	HRASLS5	-2.19593
ENSG00000270727	AL590032.1	-2.19593
ENSG00000215065	DUSP8P4	-2.19593
ENSG00000257955	AC004801.3	-2.19593
ENSG00000257763	OR5BK1P	-2.19593
ENSG00000252206	RNU7-40P	-2.19593
ENSG00000242163	AL121769.1	-2.19593
ENSG00000258380	AL356805.1	-2.19593
ENSG00000267042	AC100793.2	-2.19593
ENSG00000267318	AC005702.1	-2.19593
ENSG00000267568	AC016168.2	-2.19593
ENSG00000263862	LINC01543	-2.19593
ENSG00000226229	RPLP0P1	-2.19593
ENSG00000268225	AC010487.1	-2.19593
ENSG00000230323	LINC00159	-2.19593
ENSG00000279485	AC016734.2	-2.19542
ENSG00000259528	AC068397.1	-2.19526
ENSG00000280368	AC034229.5	-2.19259
ENSG00000228071	RPL7P47	-2.19259
ENSG00000230668	AL844175.1	-2.19235
ENSG00000187166	H1FNT	-2.19232
ENSG00000271477	AC010591.1	-2.19214
ENSG00000250602	AC093535.1	-2.18981
ENSG00000257964	AC020612.3	-2.184
ENSG00000112175	BMP5	-2.18067
ENSG00000203985	LDLRAD1	-2.17968
ENSG00000122584	NXPH1	-2.17366
ENSG00000237781	AL356356.1	-2.17291
ENSG00000253915	MAPRE1P1	-2.17291
ENSG00000267373	AC008894.1	-2.17289
ENSG00000215102	TERF1P4	-2.17288
ENSG00000236866	AL157902.1	-2.17048
ENSG00000183921	SDR42E2	-2.17024
ENSG00000262692	AC116914.2	-2.17012
ENSG00000233191	AC006372.2	-2.16256
ENSG00000205129	C4orf47	-2.15961
ENSG00000269153	LYPLA2P2	-2.15835
ENSG00000234586	AL161449.1	-2.15671
ENSG00000269836	AC020913.3	-2.15671
ENSG00000236779	AL512306.1	-2.15661
ENSG00000237501	AC108667.1	-2.15661
ENSG00000249906	AC006487.1	-2.15661
ENSG00000160870	CYP3A7	-2.15644
ENSG00000235945	AC002543.1	-2.15644
ENSG00000231104	AC022395.1	-2.15349
ENSG00000261559	FSCN1P1	-2.15319
ENSG00000231395	ARL4AP4	-2.15281
ENSG00000147485	PXDNL	-2.15215
ENSG00000224505	AC138150.1	-2.14527
ENSG00000134398	ERNÂ 2.00	-2.14385
ENSG00000235400	AC104837.1	-2.14287
ENSG00000243711	RPL21P116	-2.14287
ENSG00000255422	AP002954.1	-2.14286
ENSG00000235209	AL022318.1	-2.14286
ENSG00000275496	CU633906.1	-2.14219
ENSG00000242352	FAM91A3P	-2.13596
ENSG00000148584	A1CF	-2.1335
ENSG00000228808	HMGB3P4	-2.13091
ENSG00000283611	AL357140.4	-2.12676
ENSG00000230305	AC004980.3	-2.12153
ENSG00000259783	LINC02259	-2.12153
ENSG00000223795	AL669970.1	-2.12143
ENSG00000235049	LINC00940	-2.11581
ENSG00000274552	MIR6889	-2.11013
ENSG00000236241	AC119744.1	-2.1101
ENSG00000248103	AC008443.3	-2.1101
ENSG00000259271	ANKRD62P1	-2.1101
ENSG00000248172	AC009720.2	-2.11005
ENSG00000266411	AC005972.1	-2.10276
ENSG00000170935	NCBP2L	-2.10245
ENSG00000262952	AC139099.3	-2.10131
ENSG00000184860	SDR42E1	-2.09548
ENSG00000215284	AL512633.1	-2.09087
ENSG00000258548	LINC00645	-2.0891
ENSG00000233436	BTBD18	-2.08666
ENSG00000241935	HOGA1	-2.08532
ENSG00000238317	SNORD11	-2.0829
ENSG00000213065	AL009178.1	-2.08261
ENSG00000236495	AL158168.1	-2.08052
ENSG00000110243	APOA5	-2.07107
ENSG00000135625	EGR4	-2.07105
ENSG00000249465	RBMXP4	-2.0708
ENSG00000230730	AC074011.1	-2.062
ENSG00000267723	AC011509.2	-2.062
ENSG00000232702	AL158050.1	-2.06188
ENSG00000234964	FABP5P7	-2.06188
ENSG00000266667	AC005703.4	-2.06188
ENSG00000055957	ITIH1	-2.06008
ENSG00000196666	FAM180B	-2.06008
ENSG00000166391	MOGAT2	-2.06002
ENSG00000140107	SLC25A47	-2.06002
ENSG00000171989	LDHAL6B	-2.05988
ENSG00000229567	AL139421.1	-2.05965
ENSG00000232177	MTND4P24	-2.05965
ENSG00000224721	AC007182.1	-2.05771
ENSG00000205863	C1QTNF9B	-2.05246
ENSG00000115252	PDE1A	-2.04741
ENSG00000229531	Z99127.1	-2.04597
ENSG00000276418	AC036214.3	-2.04569
ENSG00000258957	AL359317.2	-2.04569
ENSG00000253756	CARSP2	-2.04524
ENSG00000277173	AC004241.4	-2.04517
ENSG00000180543	TSPYL5	-2.04331
ENSG00000228317	AL158070.1	-2.03851
ENSG00000279645	AC016251.1	-2.0356
ENSG00000267627	AC118757.1	-2.03541
ENSG00000222370	SNORA36B	-2.03403
ENSG00000279713	AC080038.3	-2.03222
ENSG00000152463	OLAH	-2.03158
ENSG00000276054	AC243654.3	-2.03154
ENSG00000264188	AC106037.1	-2.03047
ENSG00000241535	CBX5P1	-2.02917
ENSG00000253092	RF01241	-2.02873
ENSG00000187546	AGMO	-2.02873
ENSG00000227516	AL160163.1	-2.02866
ENSG00000233733	H2AFZP6	-2.02866
ENSG00000250990	AC098851.1	-2.02716
ENSG00000227165	WDR11-AS1	-2.02604
ENSG00000214812	AL137792.1	-2.02501
ENSG00000225099	ATP6V1E1P1	-2.02501
ENSG00000133063	CHIT1	-2.02501
ENSG00000237074	AL596218.1	-2.02501
ENSG00000185523	SPATA45	-2.02501
ENSG00000238038	ATP6V0E1P3	-2.02501
ENSG00000230773	AC092650.1	-2.02501
ENSG00000176204	LRRTM4	-2.02501
ENSG00000279305	AC134026.1	-2.02501
ENSG00000240167	RPS7P7	-2.02501
ENSG00000156096	UGT2B4	-2.02501
ENSG00000145321	GC	-2.02501
ENSG00000250410	AC112722.1	-2.02501
ENSG00000278874	AC091905.1	-2.02501
ENSG00000039537	C6	-2.02501
ENSG00000226926	PDZPH1P	-2.02501
ENSG00000197753	LHFPL5	-2.02501
ENSG00000269387	AL365205.3	-2.02501
ENSG00000232778	RPL23AP50	-2.02501
ENSG00000223561	AC005165.1	-2.02501
ENSG00000147027	TMEM47	-2.02501
ENSG00000069535	MAOB	-2.02501
ENSG00000227649	MTND6P32	-2.02501
ENSG00000237025	AL121601.2	-2.02501
ENSG00000206784	RF00019	-2.02501
ENSG00000223729	LINC02247	-2.02501
ENSG00000251381	LINC00958	-2.02501
ENSG00000255786	AP000763.1	-2.02501
ENSG00000166741	NNMT	-2.02501
ENSG00000227474	RPL6P24	-2.02501
ENSG00000225112	AL157392.1	-2.02501
ENSG00000188716	DUPD1	-2.02501
ENSG00000283578	MTND5P42	-2.02501
ENSG00000138115	CYP2C8	-2.02501
ENSG00000275197	AC092794.2	-2.02501
ENSG00000271437	AL356423.1	-2.02501
ENSG00000271697	AL049779.3	-2.02501
ENSG00000265154	MIR151B	-2.02501
ENSG00000244251	AC013356.1	-2.02501
ENSG00000242747	AC090515.1	-2.02501
ENSG00000259666	LINGO1-AS1	-2.02501
ENSG00000177699	AC011944.1	-2.02501
ENSG00000260690	CYCSP39	-2.02501
ENSG00000257506	AC133555.1	-2.02501
ENSG00000260251	AC092368.1	-2.02501
ENSG00000205362	MT1A	-2.02501
ENSG00000205358	MT1H	-2.02501
ENSG00000141485	SLC13A5	-2.02501
ENSG00000263494	AC004702.1	-2.02501
ENSG00000231258	ZSWIM5P2	-2.02501
ENSG00000264196	AC011120.1	-2.02501
ENSG00000267762	AC048380.1	-2.02501
ENSG00000101076	HNF4A	-2.02501
ENSG00000124205	EDN3	-2.02501
ENSG00000214125	AC005005.1	-2.02501
ENSG00000250148	KRT8P31	-2.02497
ENSG00000163286	ALPPL2	-2.02422
ENSG00000232316	LINC02518	-2.02422
ENSG00000202310	RF00019	-2.02422
ENSG00000278794	RF00017	-2.02422
ENSG00000235358	AC093151.3	-2.02399
ENSG00000163810	TGM4	-2.02399
ENSG00000250342	SNRPCP16	-2.02399
ENSG00000181408	UTS2R	-2.02399
ENSG00000201113	RNU6-647P	-2.02384
ENSG00000136155	SCEL	-2.02059
ENSG00000214322	CBX1P2	-2.01509
ENSG00000237487	VN1R48P	-2.01509
ENSG00000228348	EFCAB14P1	-2.01502
ENSG00000250268	ALG1L14P	-2.01502
ENSG00000251206	AC010420.1	-2.01489
ENSG00000254398	AC055876.2	-2.01489
ENSG00000262171	AC130651.1	-2.01468
ENSG00000187398	LUZP2	-2.01114
ENSG00000275703	U47924.3	-2.00902
ENSG00000267696	ERVK-28	-2.00628
ENSG00000234318	AC099794.1	-2.00482
ENSG00000226349	AC099066.1	-2.00482
ENSG00000233428	PPIAP65	-2.00482
ENSG00000281863	RF00416	-2.00482
ENSG00000280382	AC096920.1	-2.00482
ENSG00000242849	ALDOAP1	-2.00482
ENSG00000240097	AC104164.2	-2.00482
ENSG00000252082	RNU6-547P	-2.00482
ENSG00000236764	COX7A2P2	-2.00482
ENSG00000235635	AC016644.1	-2.00482
ENSG00000227206	AL645937.1	-2.00482
ENSG00000225914	HCG23	-2.00482
ENSG00000283453	AC244258.1	-2.00482
ENSG00000200091	RN7SKP163	-2.00482
ENSG00000237027	AL159174.1	-2.00482
ENSG00000235828	RPL36AP26	-2.00482
ENSG00000228829	AC005077.3	-2.00482
ENSG00000105852	PON3	-2.00482
ENSG00000182965	NPM1P14	-2.00482
ENSG00000231531	HINT1P1	-2.00482
ENSG00000232842	AL137845.2	-2.00482
ENSG00000223819	PPIAP89	-2.00482
ENSG00000101842	VSIG1	-2.00482
ENSG00000168490	PHYHIP	-2.00482
ENSG00000254063	DUXAP2	-2.00482
ENSG00000255000	AC139103.1	-2.00482
ENSG00000274066	MIR6514	-2.00482
ENSG00000254648	AP000911.2	-2.00482
ENSG00000231970	AL355490.2	-2.00482
ENSG00000254636	ARMS2	-2.00482
ENSG00000256748	AC005832.2	-2.00482
ENSG00000211899	IGHM	-2.00482
ENSG00000262429	AC004771.4	-2.00482
ENSG00000271029	AC135178.6	-2.00482
ENSG00000267261	AC099811.2	-2.00482
ENSG00000242889	RN7SL449P	-2.00482
ENSG00000265907	AP000919.2	-2.00482
ENSG00000275728	AL049794.2	-2.00482
ENSG00000169594	BNC1	-2.00375
ENSG00000248746	ACTN3	-2.00145
ENSG00000279236	AC064801.2	-2.00082
ENSG00000254545	AL354919.2	-2.00017
ENSG00000258249	AC125603.3	-1.99962
ENSG00000222640	RNU2-51P	-1.99554
ENSG00000163661	PTX3	-1.99435
ENSG00000230275	SERBP1P4	-1.99094
ENSG00000264243	AC018521.3	-1.99085
ENSG00000168447	SCNN1B	-1.98583
ENSG00000179840	PIK3CD-AS1	-1.98301
ENSG00000280113	AL357140.3	-1.98301
ENSG00000233427	AL009181.1	-1.98301
ENSG00000233647	NENFP1	-1.98301
ENSG00000213063	RPL29P7	-1.98301
ENSG00000228238	AL096803.1	-1.98301
ENSG00000230628	AL160408.3	-1.98301
ENSG00000238085	AL590682.1	-1.98301
ENSG00000226828	AL591885.1	-1.98301
ENSG00000237401	LINC01304	-1.98301
ENSG00000230286	AC013472.2	-1.98301
ENSG00000265145	SNORD53	-1.98301
ENSG00000278908	AC132154.1	-1.98301
ENSG00000234943	AC092839.2	-1.98301
ENSG00000180105	AC017081.1	-1.98301
ENSG00000231063	AC006994.1	-1.98301
ENSG00000177673	TEX44	-1.98301
ENSG00000201013	RF00019	-1.98301
ENSG00000238138	AC027124.2	-1.98301
ENSG00000207251	RNU6-342P	-1.98301
ENSG00000274387	AC097634.2	-1.98301
ENSG00000243795	LINC02044	-1.98301
ENSG00000270880	AC128687.1	-1.98301
ENSG00000212344	RNU6-823P	-1.98301
ENSG00000241671	AC117394.1	-1.98301
ENSG00000251379	AC099550.1	-1.98301
ENSG00000241853	AC097484.1	-1.98301
ENSG00000259757	AC091891.1	-1.98301
ENSG00000278865	AC012629.3	-1.98301
ENSG00000272057	AC016575.1	-1.98301
ENSG00000248216	KCTD9P5	-1.98301
ENSG00000168621	GDNF	-1.98301
ENSG00000248909	HMGB1P21	-1.98301
ENSG00000169302	STK32A	-1.98301
ENSG00000251330	AC114939.1	-1.98301
ENSG00000279109	NA	-1.98301
ENSG00000249738	AC008691.1	-1.98301
ENSG00000253219	KRT18P41	-1.98301
ENSG00000254295	AC008429.3	-1.98301
ENSG00000225644	RPL35AP4	-1.98301
ENSG00000239626	RPSAP41	-1.98301
ENSG00000271793	AL589666.1	-1.98301
ENSG00000220506	AL136310.1	-1.98301
ENSG00000230533	AL356234.2	-1.98301
ENSG00000226004	AL591468.1	-1.98301
ENSG00000224683	RPL36AP29	-1.98301
ENSG00000232759	AC002480.2	-1.98301
ENSG00000106631	MYL7	-1.98301
ENSG00000226122	DDC-AS1	-1.98301
ENSG00000233383	AC073089.1	-1.98301
ENSG00000224865	AC009518.1	-1.98301
ENSG00000230556	AC073264.2	-1.98301
ENSG00000275591	XKR5	-1.98301
ENSG00000255122	AC068587.2	-1.98301
ENSG00000248585	AC084024.2	-1.98301
ENSG00000197475	ADAM3A	-1.98301
ENSG00000251835	RNU6ATAC32P	-1.98301
ENSG00000222889	RN7SKP29	-1.98301
ENSG00000254380	AC093331.2	-1.98301
ENSG00000254112	AP003467.2	-1.98301
ENSG00000212447	SNORD90	-1.98301
ENSG00000273932	MIR6877	-1.98301
ENSG00000233936	AL390778.2	-1.98301
ENSG00000224513	AC109309.1	-1.98301
ENSG00000255554	OR7E1P	-1.98301
ENSG00000204403	CASP12	-1.98301
ENSG00000189090	FAM25G	-1.98301
ENSG00000070748	CHAT	-1.98301
ENSG00000235816	PRELID1P3	-1.98301
ENSG00000223540	RPS15AP5	-1.98301
ENSG00000255648	AC087242.1	-1.98301
ENSG00000167612	ANKRD33	-1.98301
ENSG00000257411	AC034102.2	-1.98301
ENSG00000257308	AC090017.1	-1.98301
ENSG00000139515	PDX1	-1.98301
ENSG00000215480	OR7E37P	-1.98301
ENSG00000257635	CR383656.4	-1.98301
ENSG00000100884	CPNE6	-1.98301
ENSG00000258081	AL110292.1	-1.98301
ENSG00000258474	LINC02313	-1.98301
ENSG00000271075	AL139317.4	-1.98301
ENSG00000258796	AL133241.1	-1.98301
ENSG00000258820	AF111167.1	-1.98301
ENSG00000200312	RN7SKP255	-1.98301
ENSG00000258919	AL049836.1	-1.98301
ENSG00000260729	AC009690.1	-1.98301
ENSG00000255037	AC136443.2	-1.98301
ENSG00000260133	CA5AP1	-1.98301
ENSG00000262008	AC010547.5	-1.98301
ENSG00000273971	AC009163.6	-1.98301
ENSG00000263338	AC027796.5	-1.98301
ENSG00000233979	RPL22P21	-1.98301
ENSG00000266718	AC079336.5	-1.98301
ENSG00000267312	AC015911.4	-1.98301
ENSG00000167083	GNGT2	-1.98301
ENSG00000277532	AC025048.5	-1.98301
ENSG00000089199	CHGB	-1.98301
ENSG00000237259	AL049646.2	-1.98301
ENSG00000235996	AL136090.1	-1.98301
ENSG00000078898	BPIFB2	-1.98301
ENSG00000226038	PPIAP21	-1.98301
ENSG00000124233	SEMG1	-1.98301
ENSG00000265390	MIR4999	-1.98301
ENSG00000283108	AC011451.3	-1.98301
ENSG00000268696	ZNF723	-1.98301
ENSG00000239736	CEACAMP3	-1.98301
ENSG00000171487	NLRP5	-1.98301
ENSG00000267908	ZSCAN5DP	-1.98301
ENSG00000237299	AP000534.2	-1.98301
ENSG00000280614	FP236383.2	-1.98301
ENSG00000224541	AP001439.1	-1.98301
ENSG00000273496	AC011841.1	-1.98301
ENSG00000161270	NPHS1	-1.98297
ENSG00000102854	MSLN	-1.98147
ENSG00000259727	AC103740.2	-1.98102
ENSG00000270926	AC008013.3	-1.97792
ENSG00000223566	TNRC18P2	-1.97776
ENSG00000145861	C1QTNF2	-1.97682
ENSG00000279862	AC092964.1	-1.97637
ENSG00000257542	OR7E47P	-1.97637
ENSG00000258451	AL163636.1	-1.97637
ENSG00000167748	KLK1	-1.97637
ENSG00000206921	RNU6-481P	-1.9763
ENSG00000249986	YWHAQP6	-1.97627
ENSG00000254528	AP000757.1	-1.97611
ENSG00000258769	RAP1AP	-1.96891
ENSG00000267691	SHC1P2	-1.95697
ENSG00000237494	AL360007.1	-1.95692
ENSG00000233873	RPL7P44	-1.95692
ENSG00000139874	SSTR1	-1.95692
ENSG00000213600	U73169.1	-1.9569
ENSG00000244128	LINC01322	-1.9549
ENSG00000271538	LINC02427	-1.9532
ENSG00000124107	SLPI	-1.95041
ENSG00000233673	ANAPC1P1	-1.94292
ENSG00000183128	CALHM3	-1.94177
ENSG00000207588	MIR593	-1.94089
ENSG00000206448	PPIAP30	-1.94089
ENSG00000267737	AC087645.2	-1.94089
ENSG00000169427	KCNK9	-1.94065
ENSG00000263800	MIR5684	-1.94065
ENSG00000267311	AC007673.1	-1.94051
ENSG00000272395	IFNL4	-1.94051
ENSG00000270876	ZNF30-AS1	-1.94022
ENSG00000230912	AL021707.4	-1.93859
ENSG00000276110	AC242988.1	-1.93836
ENSG00000072133	RPS6KA6	-1.93793
ENSG00000248167	TRIM39-RPP21	-1.93702
ENSG00000070915	SLC12A3	-1.93681
ENSG00000248936	AC027607.1	-1.93644
ENSG00000224565	LINC01754	-1.93556
ENSG00000131233	GJA9	-1.93365
ENSG00000229595	AL109810.1	-1.93365
ENSG00000237916	AC011753.4	-1.93365
ENSG00000241409	AC064852.1	-1.93365
ENSG00000226642	ACTG1P12	-1.93365
ENSG00000172399	MYOZ2	-1.93365
ENSG00000250697	AC010343.3	-1.93365
ENSG00000254335	CDH12P1	-1.93365
ENSG00000214561	RBBP4P4	-1.93365
ENSG00000218313	AL139274.1	-1.93365
ENSG00000216480	AL078604.1	-1.93365
ENSG00000272905	AC018648.1	-1.93365
ENSG00000229674	AL121578.2	-1.93365
ENSG00000230376	MEMO1P4	-1.93365
ENSG00000228986	AC234781.3	-1.93365
ENSG00000229184	ATP5PDP2	-1.93365
ENSG00000271332	AC023206.1	-1.93365
ENSG00000254631	AP001372.1	-1.93365
ENSG00000271584	LINC02550	-1.93365
ENSG00000222051	RNU6-1165P	-1.93365
ENSG00000185652	NTF3	-1.93365
ENSG00000263838	MIR4698	-1.93365
ENSG00000257550	AC023509.2	-1.93365
ENSG00000257241	AC078922.1	-1.93365
ENSG00000258308	AC079907.2	-1.93365
ENSG00000219355	RPL31P52	-1.93365
ENSG00000201793	RN7SKP9	-1.93365
ENSG00000258802	AL139317.2	-1.93365
ENSG00000213641	RPL7AP4	-1.93365
ENSG00000151812	SLC35F4	-1.93365
ENSG00000259336	AC021231.1	-1.93365
ENSG00000108691	CCL2	-1.93365
ENSG00000279036	AC015656.1	-1.93365
ENSG00000267449	AC005884.2	-1.93365
ENSG00000267733	AP005264.5	-1.93365
ENSG00000199366	RF00019	-1.93365
ENSG00000267699	AC091551.1	-1.93365
ENSG00000268660	LETM1P2	-1.93365
ENSG00000279690	AP000280.1	-1.93365
ENSG00000234187	AIMP1P1	-1.93264
ENSG00000142609	CFAP74	-1.92811
ENSG00000250698	AC131182.1	-1.92216
ENSG00000232879	AL591806.2	-1.92216
ENSG00000137440	FGFBP1	-1.92216
ENSG00000257675	BTBD10P1	-1.92215
ENSG00000266876	AC104996.2	-1.91615
ENSG00000229190	AC069542.1	-1.91394
ENSG00000259604	AC015712.4	-1.91046
ENSG00000229528	AC119677.1	-1.90828
ENSG00000132854	KANK4	-1.90828
ENSG00000228420	LINC01768	-1.90828
ENSG00000235186	AC103563.8	-1.90828
ENSG00000271532	BBIP1P1	-1.90828
ENSG00000273742	MIR6075	-1.90828
ENSG00000251340	MTCYBP35	-1.90828
ENSG00000248966	BCLAF1P1	-1.90828
ENSG00000249026	CTNNA1P1	-1.90828
ENSG00000264563	MIR4633	-1.90828
ENSG00000241963	RN7SL655P	-1.90828
ENSG00000232120	AL357375.1	-1.90828
ENSG00000203523	TAS2R2P	-1.90828
ENSG00000196335	STK31	-1.90828
ENSG00000238090	AC006195.1	-1.90828
ENSG00000211697	TRGV5	-1.90828
ENSG00000235459	RPS26P31	-1.90828
ENSG00000171115	GIMAP8	-1.90828
ENSG00000172186	HMGN1P35	-1.90828
ENSG00000253166	AC131281.1	-1.90828
ENSG00000206949	RNU6-1324P	-1.90828
ENSG00000253283	AC091175.1	-1.90828
ENSG00000201118	RF00019	-1.90828
ENSG00000233457	AL353705.2	-1.90828
ENSG00000213529	AL359073.1	-1.90828
ENSG00000255470	AC090099.4	-1.90828
ENSG00000172935	MRGPRF	-1.90828
ENSG00000177291	GJD4	-1.90828
ENSG00000270762	FXYD6P1	-1.90828
ENSG00000224222	AC024601.1	-1.90828
ENSG00000270704	AC124312.4	-1.90828
ENSG00000222398	RNU6-554P	-1.90828
ENSG00000259707	AC105339.4	-1.90828
ENSG00000260612	AC009097.3	-1.90828
ENSG00000262302	AC003688.1	-1.90828
ENSG00000277447	AP005431.1	-1.90828
ENSG00000215457	RPS8P3	-1.90828
ENSG00000171136	RLN3	-1.90828
ENSG00000280412	AC004790.2	-1.90828
ENSG00000269720	CCDC194	-1.90828
ENSG00000267120	AD000671.2	-1.90828
ENSG00000253154	AC100801.1	-1.90822
ENSG00000174611	KY	-1.90501
ENSG00000251821	RNU6-583P	-1.90424
ENSG00000220412	AL356234.1	-1.90424
ENSG00000241720	AL158847.1	-1.90412
ENSG00000230106	SNRPCP15	-1.90412
ENSG00000254489	AL136088.1	-1.90412
ENSG00000222047	C10orf55	-1.90412
ENSG00000266126	AC005730.3	-1.90412
ENSG00000236708	AC073316.3	-1.90313
ENSG00000238140	AC104170.2	-1.89937
ENSG00000207631	MIR641	-1.8993
ENSG00000143473	KCNH1	-1.89801
ENSG00000134198	TSPAN2	-1.89456
ENSG00000267412	AC092068.2	-1.89399
ENSG00000277150	F8A3	-1.88959
ENSG00000175899	A2M	-1.88942
ENSG00000254454	RCC2P6	-1.88634
ENSG00000280266	AC006372.4	-1.88545
ENSG00000215644	GCGR	-1.88351
ENSG00000231898	AC012594.1	-1.88323
ENSG00000282961	PRNCR1	-1.88231
ENSG00000232727	YWHAEP1	-1.8799
ENSG00000273044	AL022334.2	-1.87987
ENSG00000232586	KIAA1614-AS1	-1.87667
ENSG00000138379	MSTN	-1.87585
ENSG00000230552	AC092162.2	-1.87465
ENSG00000270249	AC093668.1	-1.87365
ENSG00000162456	KNCN	-1.87181
ENSG00000256070	AC016956.1	-1.87181
ENSG00000140368	PSTPIP1	-1.87181
ENSG00000183770	FOXL2	-1.87159
ENSG00000274135	RF00017	-1.87159
ENSG00000182255	KCNA4	-1.87159
ENSG00000205856	C22orf42	-1.87159
ENSG00000257298	AC008147.2	-1.87127
ENSG00000252010	SCARNA5	-1.87053
ENSG00000115226	FNDC4	-1.87018
ENSG00000259453	AC087286.4	-1.87018
ENSG00000201820	RF00019	-1.87012
ENSG00000106565	TMEM176B	-1.86995
ENSG00000228166	MTND1P11	-1.86995
ENSG00000255007	LINC02489	-1.86957
ENSG00000257880	AC078789.1	-1.86957
ENSG00000275576	AL049539.1	-1.86957
ENSG00000279718	SNX18P12	-1.86957
ENSG00000235085	AC091153.2	-1.86714
ENSG00000267512	AC011446.1	-1.86714
ENSG00000222222	RNU2-17P	-1.86699
ENSG00000271424	AL157791.2	-1.86699
ENSG00000261728	AL138690.1	-1.86675
ENSG00000196796	NPIPB10P	-1.86675
ENSG00000125337	KIF25	-1.86609
ENSG00000231967	AL135786.1	-1.86507
ENSG00000208892	SNORA49	-1.86486
ENSG00000199691	RN7SKP173	-1.86449
ENSG00000269938	AC068790.2	-1.86421
ENSG00000228857	AC104653.1	-1.85346
ENSG00000225442	MPRIP-AS1	-1.84931
ENSG00000258016	HIGD1AP1	-1.84831
ENSG00000206888	RNU6-48P	-1.84804
ENSG00000234354	RPS26P47	-1.84804
ENSG00000270048	AC068790.4	-1.84803
ENSG00000266891	AP000902.1	-1.84803
ENSG00000232046	LINC01798	-1.84801
ENSG00000248360	LINC00504	-1.84801
ENSG00000181541	MAB21L2	-1.84801
ENSG00000274996	AC006449.1	-1.84801
ENSG00000240828	RPL21P4	-1.84801
ENSG00000244528	SEPT14P2	-1.8418
ENSG00000249193	HSPD1P5	-1.83516
ENSG00000212443	SNORA53	-1.83271
ENSG00000204709	LINC01556	-1.83266
ENSG00000205853	RFPL3S	-1.83227
ENSG00000201746	RNU6-828P	-1.83063
ENSG00000255811	AL121988.1	-1.83063
ENSG00000164007	CLDN19	-1.83063
ENSG00000229444	AL451062.1	-1.83063
ENSG00000234315	OSTCP5	-1.83063
ENSG00000225603	AC244394.1	-1.83063
ENSG00000236327	AL831737.1	-1.83063
ENSG00000187862	TTC24	-1.83063
ENSG00000225642	SNRPEP5	-1.83063
ENSG00000226080	AC062028.2	-1.83063
ENSG00000242628	AC009228.1	-1.83063
ENSG00000214330	ABCD1P5	-1.83063
ENSG00000264075	MIR4783	-1.83063
ENSG00000224019	RPL21P32	-1.83063
ENSG00000228509	AC006460.1	-1.83063
ENSG00000235579	AC007283.2	-1.83063
ENSG00000270409	AC090950.1	-1.83063
ENSG00000282912	AC108724.2	-1.83063
ENSG00000282975	LINC02034	-1.83063
ENSG00000226709	FGF12-AS3	-1.83063
ENSG00000248283	CCNL2P1	-1.83063
ENSG00000250202	AC093827.2	-1.83063
ENSG00000248729	MTCO1P30	-1.83063
ENSG00000250886	AC010368.1	-1.83063
ENSG00000249203	LINC02224	-1.83063
ENSG00000251306	NDUFB4P2	-1.83063
ENSG00000249776	AC124854.1	-1.83063
ENSG00000213911	OR2G1P	-1.83063
ENSG00000220734	AL157823.1	-1.83063
ENSG00000238079	AL356121.1	-1.83063
ENSG00000199944	RNU6-653P	-1.83063
ENSG00000213717	AC004692.1	-1.83063
ENSG00000225705	AC004899.1	-1.83063
ENSG00000282277	CYP3A51P	-1.83063
ENSG00000237621	OR9A1P	-1.83063
ENSG00000215162	LINC00269	-1.83063
ENSG00000237331	XIAP-AS1	-1.83063
ENSG00000183918	SH2D1A	-1.83063
ENSG00000198681	MAGEA1	-1.83063
ENSG00000254002	AC012574.2	-1.83063
ENSG00000253690	AC021678.2	-1.83063
ENSG00000254432	AC113143.1	-1.83063
ENSG00000271377	AC113143.2	-1.83063
ENSG00000221261	MIR1208	-1.83063
ENSG00000224887	AL513318.1	-1.83063
ENSG00000228376	GAS2L1P2	-1.83063
ENSG00000222337	RN7SKP225	-1.83063
ENSG00000165204	OR1K1	-1.83063
ENSG00000196979	AL360004.1	-1.83063
ENSG00000123454	DBH	-1.83063
ENSG00000225756	DBH-AS1	-1.83063
ENSG00000255480	AL353699.1	-1.83063
ENSG00000283338	AC090582.1	-1.83063
ENSG00000172689	MS4A10	-1.83063
ENSG00000254699	AP003097.2	-1.83063
ENSG00000254937	AP000916.1	-1.83063
ENSG00000233021	AL669841.1	-1.83063
ENSG00000230573	AL513303.2	-1.83063
ENSG00000265653	MIR548AK	-1.83063
ENSG00000260314	MRC1	-1.83063
ENSG00000270767	AL356157.2	-1.83063
ENSG00000199881	RF00019	-1.83063
ENSG00000255727	LINC01489	-1.83063
ENSG00000257947	AC025030.2	-1.83063
ENSG00000166863	TAC3	-1.83063
ENSG00000257611	AC010182.1	-1.83063
ENSG00000229928	LINC00400	-1.83063
ENSG00000234267	TULP3P1	-1.83063
ENSG00000185271	KLHL33	-1.83063
ENSG00000258565	BLZF2P	-1.83063
ENSG00000261480	GOLGA8M	-1.83063
ENSG00000179938	GOLGA8J	-1.83063
ENSG00000261679	ATP5PDP1	-1.83063
ENSG00000261043	AC019294.3	-1.83063
ENSG00000271725	AC103858.1	-1.83063
ENSG00000259637	DNM1P38	-1.83063
ENSG00000262516	AC007151.1	-1.83063
ENSG00000277458	AC007216.5	-1.83063
ENSG00000180269	GPR139	-1.83063
ENSG00000259843	AC007610.1	-1.83063
ENSG00000184811	TUSC5	-1.83063
ENSG00000007174	DNAH9	-1.83063
ENSG00000272164	AC005972.3	-1.83063
ENSG00000271919	AC005828.7	-1.83063
ENSG00000279600	AC015804.1	-1.83063
ENSG00000261978	AC116025.1	-1.83063
ENSG00000265182	SRP72P1	-1.83063
ENSG00000229522	LINC01523	-1.83063
ENSG00000232121	AL450469.2	-1.83063
ENSG00000267670	AC022098.2	-1.83063
ENSG00000268747	AC022432.1	-1.83063
ENSG00000267054	AC008738.1	-1.83063
ENSG00000006659	LGALS14	-1.83063
ENSG00000279973	CU104787.1	-1.83063
ENSG00000273353	AL008718.3	-1.83063
ENSG00000280170	NA	-1.83063
ENSG00000257449	AC034102.3	-1.82928
ENSG00000230427	AC095033.1	-1.82881
ENSG00000225423	TNPO1P1	-1.82881
ENSG00000225292	AL158212.1	-1.82862
ENSG00000239930	AP001625.3	-1.82842
ENSG00000207342	RF00019	-1.82831
ENSG00000265204	AC090772.2	-1.82831
ENSG00000221946	FXYD7	-1.82831
ENSG00000265190	ANXA8	-1.82829
ENSG00000223349	KLF2P3	-1.82807
ENSG00000242061	AL160314.1	-1.82807
ENSG00000259952	AC009133.2	-1.82807
ENSG00000226026	AC092802.1	-1.82763
ENSG00000270361	AL451085.1	-1.82739
ENSG00000272834	AL022238.3	-1.82695
ENSG00000203325	AL445248.1	-1.82655
ENSG00000279598	AC009948.5	-1.8242
ENSG00000273628	AL354798.1	-1.8223
ENSG00000139304	PTPRQ	-1.82052
ENSG00000242515	UGT1A10	-1.81974
ENSG00000223224	SNORD71	-1.81698
ENSG00000226970	AL450063.1	-1.8164
ENSG00000226410	AC104058.1	-1.81405
ENSG00000224891	AC007899.1	-1.81357
ENSG00000179412	HNRNPCL4	-1.81159
ENSG00000253899	AC067904.2	-1.81159
ENSG00000241772	AC092620.2	-1.81154
ENSG00000213608	SLC25A14P1	-1.81146
ENSG00000234115	AL138878.2	-1.81146
ENSG00000226070	AL139275.1	-1.81146
ENSG00000270154	AC130352.1	-1.81146
ENSG00000261717	AC009163.4	-1.81146
ENSG00000263883	EEF1DP7	-1.81146
ENSG00000260803	Z84723.1	-1.80462
ENSG00000240143	AL023653.1	-1.80436
ENSG00000244485	RPL18P13	-1.80392
ENSG00000271153	RPL23AP88	-1.8008
ENSG00000227409	ZMYM4-AS1	-1.80053
ENSG00000223784	LINP1	-1.79926
ENSG00000273076	AL021707.7	-1.79582
ENSG00000267426	AC087289.3	-1.79424
ENSG00000171388	APLN	-1.79109
ENSG00000220771	BOLA2P3	-1.78729
ENSG00000240541	TM4SF1-AS1	-1.78574
ENSG00000260036	AC013355.1	-1.78239
ENSG00000229327	AL391839.1	-1.78184
ENSG00000205177	C11orf91	-1.78171
ENSG00000281097	LINC01395	-1.77875
ENSG00000274598	AC087893.1	-1.7771
ENSG00000266978	AC011511.2	-1.77224
ENSG00000230914	AC004840.1	-1.77168
ENSG00000207117	RF00019	-1.76942
ENSG00000259700	AC012379.2	-1.76942
ENSG00000225971	AC003071.1	-1.76942
ENSG00000223642	AC008277.1	-1.76933
ENSG00000261367	AC012645.2	-1.76933
ENSG00000239247	RN7SL589P	-1.76919
ENSG00000159289	GOLGA6A	-1.76919
ENSG00000199787	SNORA80C	-1.76919
ENSG00000266938	AC119403.2	-1.76919
ENSG00000237343	AC246785.3	-1.76723
ENSG00000241469	LINC00635	-1.75893
ENSG00000182389	CACNB4	-1.75626
ENSG00000261419	AC145285.4	-1.75385
ENSG00000230432	AC114803.1	-1.75348
ENSG00000232196	MTRNR2L4	-1.75283
ENSG00000211897	IGHG3	-1.74948
ENSG00000261330	PPIAP50	-1.74945
ENSG00000241770	AC104411.1	-1.74865
ENSG00000207815	MIR563	-1.74679
ENSG00000257896	AC093012.1	-1.74524
ENSG00000259644	AC022613.3	-1.74524
ENSG00000171811	CFAP46	-1.74279
ENSG00000267065	LINC02080	-1.74279
ENSG00000267612	AC008759.2	-1.74264
ENSG00000234906	APOC2	-1.74264
ENSG00000204071	TCEAL6	-1.74254
ENSG00000258774	NANOGP7	-1.74254
ENSG00000225180	PVALEF	-1.74254
ENSG00000269540	AC010624.4	-1.74254
ENSG00000125999	BPIFB1	-1.74057
ENSG00000228702	AL645998.1	-1.73963
ENSG00000151303	AL136982.1	-1.73926
ENSG00000129451	KLK10	-1.7382
ENSG00000180210	F2	-1.73626
ENSG00000253223	AC110998.1	-1.73293
ENSG00000250917	AL035458.2	-1.73115
ENSG00000258428	AL161757.2	-1.72621
ENSG00000254503	AC010319.1	-1.72621
ENSG00000103647	CORO2B	-1.72236
ENSG00000233980	FDPSP2	-1.71924
ENSG00000267919	AC009955.2	-1.71783
ENSG00000230702	AC107081.1	-1.71754
ENSG00000283635	AC012485.3	-1.71733
ENSG00000243910	TUBA4B	-1.71344
ENSG00000251728	RF00019	-1.70807
ENSG00000163352	LENEP	-1.70798
ENSG00000271967	AL583856.2	-1.70798
ENSG00000152578	GRIA4	-1.70534
ENSG00000232715	LINC01022	-1.70527
ENSG00000215179	MAPK6PS4	-1.70527
ENSG00000255432	AP001458.2	-1.70527
ENSG00000258989	AL355916.3	-1.70527
ENSG00000278875	AC025809.2	-1.70527
ENSG00000259982	CDC37P1	-1.70526
ENSG00000225982	AL355482.2	-1.70522
ENSG00000261832	AC138894.1	-1.70263
ENSG00000223374	AC005104.1	-1.70197
ENSG00000266174	MIR4666A	-1.69944
ENSG00000274494	MIR6832	-1.69786
ENSG00000233680	HNRNPA1P27	-1.69588
ENSG00000232460	BMPR1APS2	-1.69464
ENSG00000258760	AL355076.2	-1.69265
ENSG00000225392	AC016700.1	-1.69186
ENSG00000257403	AC008740.1	-1.68674
ENSG00000234981	AC244034.1	-1.68563
ENSG00000215483	LINC00598	-1.68364
ENSG00000278421	RF02119	-1.68344
ENSG00000140285	FGF7	-1.68311
ENSG00000270987	AL133338.2	-1.68294
ENSG00000273597	AL355377.1	-1.68174
ENSG00000213366	GSTM2	-1.68153
ENSG00000222005	LINC01118	-1.68106
ENSG00000107159	CA9	-1.68087
ENSG00000254944	ATP5PBP5	-1.67863
ENSG00000270074	AC087203.3	-1.67791
ENSG00000242808	SOX2-OT	-1.67781
ENSG00000236942	AC096533.1	-1.67354
ENSG00000124143	ARHGAP40	-1.67289
ENSG00000235254	TMEM185AP1	-1.6696
ENSG00000174990	CA5A	-1.66933
ENSG00000175518	UBQLNL	-1.66904
ENSG00000185345	PRKN	-1.6677
ENSG00000198673	FAM19A2	-1.66639
ENSG00000248483	POU5F2	-1.66593
ENSG00000275675	AL161931.1	-1.66331
ENSG00000250295	RDH10-AS1	-1.6613
ENSG00000188032	C19orf67	-1.66089
ENSG00000145949	MYLK4	-1.65973
ENSG00000235716	KRT18P46	-1.65825
ENSG00000150048	CLEC1A	-1.65802
ENSG00000232363	AL021391.1	-1.65469
ENSG00000252332	RNU6-911P	-1.65116
ENSG00000206790	RF00019	-1.65116
ENSG00000236206	AL356441.1	-1.65089
ENSG00000250536	ABHD17AP3	-1.65089
ENSG00000213371	NAP1L1P3	-1.65089
ENSG00000254867	AP006287.1	-1.65043
ENSG00000275216	AL161431.1	-1.65043
ENSG00000267857	AL133499.1	-1.65043
ENSG00000242950	ERVW-1	-1.64776
ENSG00000255933	AC117500.2	-1.64774
ENSG00000212163	SNORD91A	-1.64596
ENSG00000225544	AC245452.2	-1.6434
ENSG00000201208	RF00019	-1.64316
ENSG00000223621	AK4P4	-1.63974
ENSG00000260737	LINC01227	-1.63938
ENSG00000272896	AL355987.3	-1.63265
ENSG00000261644	AC007728.2	-1.63055
ENSG00000248243	LINC02014	-1.62811
ENSG00000277196	AC007325.2	-1.62671
ENSG00000235241	BX284668.4	-1.62648
ENSG00000236073	AL627311.1	-1.62648
ENSG00000236476	AL593856.1	-1.62648
ENSG00000203910	C1orf146	-1.62648
ENSG00000234998	AC244453.3	-1.62648
ENSG00000278549	MIR6736	-1.62648
ENSG00000226855	RPSAP17	-1.62648
ENSG00000282265	AL450990.1	-1.62648
ENSG00000217643	PTGES3P2	-1.62648
ENSG00000125571	IL37	-1.62648
ENSG00000232474	NCKAP5-IT1	-1.62648
ENSG00000263813	MIR3679	-1.62648
ENSG00000225258	AC009478.1	-1.62648
ENSG00000238829	RNU7-45P	-1.62648
ENSG00000115361	ACADL	-1.62648
ENSG00000252452	RNU6-107P	-1.62648
ENSG00000231362	AC069271.1	-1.62648
ENSG00000237676	RPL30P4	-1.62648
ENSG00000163825	RTP3	-1.62648
ENSG00000202392	RN7SKP292	-1.62648
ENSG00000171234	UGT2B7	-1.62648
ENSG00000163739	CXCL1	-1.62648
ENSG00000233860	AC107072.2	-1.62648
ENSG00000252548	RNU7-149P	-1.62648
ENSG00000196616	ADH1B	-1.62648
ENSG00000252739	RNU7-151P	-1.62648
ENSG00000250651	PABPC1P7	-1.62648
ENSG00000207927	MIR302A	-1.62648
ENSG00000275647	AC093783.1	-1.62648
ENSG00000249617	AC106872.7	-1.62648
ENSG00000249807	AC034229.1	-1.62648
ENSG00000240052	AC108114.1	-1.62648
ENSG00000248192	ATG10-AS1	-1.62648
ENSG00000115457	IGFBP2	-1.62648
ENSG00000164270	HTR4	-1.62648
ENSG00000253146	CIR1P1	-1.62648
ENSG00000253295	AC022217.2	-1.62648
ENSG00000161055	SCGB3A1	-1.62648
ENSG00000230631	AL353152.1	-1.62648
ENSG00000222800	RNU2-62P	-1.62648
ENSG00000225463	ZNF70P1	-1.62648
ENSG00000265123	RN7SL200P	-1.62648
ENSG00000216412	RPL12P2	-1.62648
ENSG00000235033	AL590999.1	-1.62648
ENSG00000226454	AL033380.1	-1.62648
ENSG00000199762	RF00019	-1.62648
ENSG00000146166	LGSN	-1.62648
ENSG00000218459	RPS27P15	-1.62648
ENSG00000213798	AC004129.1	-1.62648
ENSG00000232006	AC005537.1	-1.62648
ENSG00000235454	HAUS6P3	-1.62648
ENSG00000231859	AC079781.1	-1.62648
ENSG00000180019	AC079741.1	-1.62648
ENSG00000234995	AC013429.2	-1.62648
ENSG00000232665	PHBP10	-1.62648
ENSG00000270988	AC019257.2	-1.62648
ENSG00000274988	MIR6876	-1.62648
ENSG00000241431	RPL37P6	-1.62648
ENSG00000253264	NA	-1.62648
ENSG00000233425	KRT18P67	-1.62648
ENSG00000255672	AP002892.1	-1.62648
ENSG00000273885	RF00493	-1.62648
ENSG00000262406	MMP12	-1.62648
ENSG00000254565	MTND2P26	-1.62648
ENSG00000222666	RF00012	-1.62648
ENSG00000273904	RF02277	-1.62648
ENSG00000271670	AC010998.2	-1.62648
ENSG00000257528	KRT8P19	-1.62648
ENSG00000257941	AC011611.5	-1.62648
ENSG00000255946	AC069234.1	-1.62648
ENSG00000275389	AC068790.9	-1.62648
ENSG00000261057	LINC00555	-1.62648
ENSG00000264539	MIR548AR	-1.62648
ENSG00000196143	OR11H13P	-1.62648
ENSG00000179636	TPPP2	-1.62648
ENSG00000212302	RF00588	-1.62648
ENSG00000221303	SNORA79	-1.62648
ENSG00000140093	SERPINA10	-1.62648
ENSG00000259181	AC114546.1	-1.62648
ENSG00000167014	TERB2	-1.62648
ENSG00000201071	RF00019	-1.62648
ENSG00000169347	GP2	-1.62648
ENSG00000201371	RF00019	-1.62648
ENSG00000262038	AC007599.2	-1.62648
ENSG00000260616	AC007728.1	-1.62648
ENSG00000280115	AC136603.1	-1.62648
ENSG00000267200	MIR132	-1.62648
ENSG00000230662	TNPO1P2	-1.62648
ENSG00000171916	LGALS9C	-1.62648
ENSG00000225014	KCTD9P1	-1.62648
ENSG00000243423	AC004223.1	-1.62648
ENSG00000262052	AC090618.1	-1.62648
ENSG00000271626	AC104763.2	-1.62648
ENSG00000270714	MINOS1P2	-1.62648
ENSG00000264630	PRKCA-AS1	-1.62648
ENSG00000172782	FADS6	-1.62648
ENSG00000264254	AP001496.1	-1.62648
ENSG00000266541	AP001381.1	-1.62648
ENSG00000266479	AC105245.1	-1.62648
ENSG00000241088	RPL17P44	-1.62648
ENSG00000166396	SERPINB7	-1.62648
ENSG00000279416	AC099689.1	-1.62648
ENSG00000252367	RF00019	-1.62648
ENSG00000221763	MIR1289-1	-1.62648
ENSG00000214347	AC011491.1	-1.62648
ENSG00000266950	AC008752.1	-1.62648
ENSG00000264250	RN7SL835P	-1.62648
ENSG00000269307	AC010463.1	-1.62648
ENSG00000280121	AC010335.3	-1.62648
ENSG00000269416	LINC01224	-1.62648
ENSG00000268455	AC073544.1	-1.62648
ENSG00000268361	L34079.1	-1.62648
ENSG00000268621	IGFL2-AS1	-1.62648
ENSG00000213035	RPL23AP80	-1.62648
ENSG00000269420	PLA2G4C-AS1	-1.62648
ENSG00000268157	AC010524.1	-1.62648
ENSG00000232530	LIF-AS1	-1.62648
ENSG00000228817	BACH1-IT2	-1.62648
ENSG00000277067	CU634019.1	-1.62349
ENSG00000253708	AC026979.1	-1.6234
ENSG00000237133	AC020594.1	-1.62301
ENSG00000224490	TTC21B-AS1	-1.61902
ENSG00000224995	LINC01526	-1.61836
ENSG00000224908	TIMM8BP2	-1.61836
ENSG00000198211	AC092143.1	-1.61836
ENSG00000227392	HPN-AS1	-1.61836
ENSG00000237433	RPSAP11	-1.61829
ENSG00000145975	FAM217A	-1.61829
ENSG00000253430	AC011726.2	-1.61829
ENSG00000255035	SDHCP4	-1.61829
ENSG00000250833	DNM1P17	-1.61829
ENSG00000207789	MIR26A2	-1.61829
ENSG00000227523	RPS20P15	-1.61824
ENSG00000242140	AC083904.1	-1.61824
ENSG00000227073	SDHDP2	-1.61824
ENSG00000225678	AP000619.1	-1.61824
ENSG00000252297	RNU6-875P	-1.6166
ENSG00000118160	SLC8A2	-1.61355
ENSG00000236349	SUCLG2P2	-1.61
ENSG00000251046	ZNF969P	-1.60977
ENSG00000211452	DIO1	-1.60945
ENSG00000279807	AC011472.5	-1.60898
ENSG00000249379	AL033397.2	-1.60771
ENSG00000213512	GBP7	-1.60448
ENSG00000228264	PSMD8P1	-1.60448
ENSG00000271730	AL390208.1	-1.60448
ENSG00000237138	HUNK-AS1	-1.60448
ENSG00000064989	CALCRL	-1.60415
ENSG00000273312	AL121749.1	-1.60415
ENSG00000171794	UTF1	-1.60415
ENSG00000273555	MIR6812	-1.60415
ENSG00000269495	AC011483.2	-1.60415
ENSG00000186234	FAM86MP	-1.60395
ENSG00000216101	MIR877	-1.60395
ENSG00000280362	AC084759.3	-1.60395
ENSG00000231625	AC115989.1	-1.60395
ENSG00000254966	AC103974.1	-1.60321
ENSG00000143107	FNDC7	-1.6022
ENSG00000206612	SNORA2A	-1.60201
ENSG00000180772	AGTR2	-1.60178
ENSG00000261089	CDC37P2	-1.60121
ENSG00000238279	BX470102.1	-1.59923
ENSG00000164879	CA3	-1.59923
ENSG00000256448	AP000763.3	-1.59923
ENSG00000206588	RNU1-28P	-1.59923
ENSG00000283209	AC106858.1	-1.59923
ENSG00000233229	CNOT7P1	-1.59903
ENSG00000256843	AC023157.2	-1.59903
ENSG00000278590	RN7SL113P	-1.59869
ENSG00000222320	RNU6-1050P	-1.59869
ENSG00000224839	RPL12P17	-1.59827
ENSG00000206936	RNU4-52P	-1.59788
ENSG00000251869	SCARNA23	-1.5977
ENSG00000230804	C2orf27AP3	-1.5977
ENSG00000256944	AP003721.3	-1.59658
ENSG00000236986	AL157938.2	-1.59568
ENSG00000206848	RNU6-890P	-1.58711
ENSG00000117228	GBP1	-1.587
ENSG00000207696	MIR659	-1.58675
ENSG00000226138	AC004801.1	-1.58552
ENSG00000264044	AC005726.2	-1.58397
ENSG00000234997	AC016745.1	-1.58363
ENSG00000283208	AC001226.2	-1.58226
ENSG00000233014	TBC1D3P7	-1.58078
ENSG00000114113	RBP2	-1.58024
ENSG00000169715	MT1E	-1.57768
ENSG00000272209	AL023583.1	-1.57606
ENSG00000254538	AC027018.1	-1.57585
ENSG00000271727	AL357054.2	-1.57298
ENSG00000187537	POTEG	-1.57298
ENSG00000270503	YTHDF2P1	-1.57298
ENSG00000197888	UGT2B17	-1.57298
ENSG00000217495	AL136116.2	-1.57298
ENSG00000201654	RNU6-7	-1.57298
ENSG00000249858	SNX5P1	-1.57298
ENSG00000183055	FAM133CP	-1.57298
ENSG00000235145	RPSAP16	-1.57033
ENSG00000225039	LINC01058	-1.56934
ENSG00000207508	RNU6-1237P	-1.56904
ENSG00000224751	SHMT1P1	-1.56904
ENSG00000142959	BEST4	-1.56904
ENSG00000177301	KCNA2	-1.56904
ENSG00000183586	HMGN3P1	-1.56904
ENSG00000224276	AL355388.1	-1.56904
ENSG00000232864	NUCKS1P1	-1.56904
ENSG00000223985	LINC01874	-1.56904
ENSG00000214336	FOXI3	-1.56904
ENSG00000236564	YWHAQP5	-1.56904
ENSG00000239677	PDZRN3-AS1	-1.56904
ENSG00000159650	UROC1	-1.56904
ENSG00000241544	LINC02029	-1.56904
ENSG00000114200	BCHE	-1.56904
ENSG00000228561	AC026355.1	-1.56904
ENSG00000181092	ADIPOQ	-1.56904
ENSG00000232353	AC026320.1	-1.56904
ENSG00000251452	AC109811.2	-1.56904
ENSG00000183439	TRIM61	-1.56904
ENSG00000251273	LINC02228	-1.56904
ENSG00000265684	RN7SL378P	-1.56904
ENSG00000251118	AC008549.3	-1.56904
ENSG00000229738	AC010240.1	-1.56904
ENSG00000202111	VTRNA1-2	-1.56904
ENSG00000217414	DDX18P3	-1.56904
ENSG00000237947	AL583854.1	-1.56904
ENSG00000213309	RPL9P18	-1.56904
ENSG00000216802	AL590617.1	-1.56904
ENSG00000230751	AC007036.2	-1.56904
ENSG00000270577	AC006023.1	-1.56904
ENSG00000233173	VN1R34P	-1.56904
ENSG00000179994	SPDYE7P	-1.56904
ENSG00000229110	AC006355.1	-1.56904
ENSG00000213530	MTHFD2P5	-1.56904
ENSG00000279988	NA	-1.56904
ENSG00000204065	TCEAL5	-1.56904
ENSG00000253116	AC027698.1	-1.56904
ENSG00000246662	LINC00535	-1.56904
ENSG00000227730	MTND6P5	-1.56904
ENSG00000234819	AL353705.4	-1.56904
ENSG00000229541	GAPDHP26	-1.56904
ENSG00000250493	AP004147.1	-1.56904
ENSG00000233200	AL117336.1	-1.56904
ENSG00000207327	RNU6-883P	-1.56904
ENSG00000256101	AC092745.1	-1.56904
ENSG00000252192	RF00411	-1.56904
ENSG00000270130	AC068790.7	-1.56904
ENSG00000227213	SPATA13-AS1	-1.56904
ENSG00000228824	MIR4500HG	-1.56904
ENSG00000236240	GPC5-IT1	-1.56904
ENSG00000182521	TBPL2	-1.56904
ENSG00000183324	REC114	-1.56904
ENSG00000271044	AC087468.1	-1.56904
ENSG00000270322	AC091167.3	-1.56904
ENSG00000200652	RF00402	-1.56904
ENSG00000259900	AC026464.1	-1.56904
ENSG00000281182	NA	-1.56904
ENSG00000266498	AC055811.3	-1.56904
ENSG00000262769	AC025627.1	-1.56904
ENSG00000280183	AC067852.4	-1.56904
ENSG00000166960	CCDC178	-1.56904
ENSG00000267587	AC090241.1	-1.56904
ENSG00000230750	SDAD1P2	-1.56904
ENSG00000238777	RNU7-141P	-1.56904
ENSG00000170948	MBD3L1	-1.56904
ENSG00000279927	Z95114.4	-1.56904
ENSG00000146151	HMGCLL1	-1.56775
ENSG00000225193	RPS12P26	-1.56752
ENSG00000163873	GRIK3	-1.56586
ENSG00000229839	AC018462.1	-1.56565
ENSG00000240322	RN7SL481P	-1.56531
ENSG00000236535	RC3H1-IT1	-1.56493
ENSG00000244573	RPL30P11	-1.56431
ENSG00000271384	AL161729.3	-1.56274
ENSG00000223872	AC006372.1	-1.56234
ENSG00000213139	CRYGS	-1.55796
ENSG00000274317	LINC02334	-1.55795
ENSG00000164621	SMAD5-AS1	-1.55667
ENSG00000177736	FXNP2	-1.55527
ENSG00000110777	POU2AF1	-1.55375
ENSG00000232164	LINC01873	-1.55275
ENSG00000270115	AL513327.3	-1.5502
ENSG00000229221	HNRNPA1P66	-1.54891
ENSG00000252614	RNU6-807P	-1.54878
ENSG00000227468	NA	-1.54713
ENSG00000267070	AC026458.2	-1.54646
ENSG00000119457	SLC46A2	-1.54609
ENSG00000278926	AC092134.2	-1.54609
ENSG00000143340	FAM163A	-1.54573
ENSG00000249167	SEMA6A-AS2	-1.54573
ENSG00000267638	AC023855.1	-1.54573
ENSG00000205181	LINC00654	-1.54573
ENSG00000275139	AL133492.1	-1.54573
ENSG00000215262	KCNU1	-1.54552
ENSG00000254027	AC009902.2	-1.54552
ENSG00000264215	AC126365.1	-1.54552
ENSG00000253692	IGHEP1	-1.54337
ENSG00000173421	CCDC36	-1.54208
ENSG00000138316	ADAMTS14	-1.54208
ENSG00000275374	AC113385.3	-1.54034
ENSG00000204882	GPR20	-1.53925
ENSG00000258203	AC004801.5	-1.53821
ENSG00000270589	AL158163.1	-1.53788
ENSG00000259030	FPGT-TNNI3K	-1.53786
ENSG00000227621	PHBP11	-1.536
ENSG00000176136	MC5R	-1.53586
ENSG00000223060	RF00019	-1.53571
ENSG00000005513	SOX8	-1.53424
ENSG00000168454	TXNDC2	-1.52985
ENSG00000227344	HAUS6P1	-1.52845
ENSG00000110693	SOX6	-1.5281
ENSG00000282915	AC091769.2	-1.52705
ENSG00000200591	RF00019	-1.52647
ENSG00000223044	RNU6-130P	-1.52647
ENSG00000198883	PNMA5	-1.52647
ENSG00000254897	AP003035.1	-1.52647
ENSG00000259649	AC027808.2	-1.52647
ENSG00000272330	AC002044.1	-1.52647
ENSG00000181741	FDX1P1	-1.52647
ENSG00000271771	AC139792.1	-1.52643
ENSG00000228700	AC010655.1	-1.52643
ENSG00000007314	SCN4A	-1.52643
ENSG00000201151	RF00275	-1.52643
ENSG00000268598	VN1R80P	-1.52643
ENSG00000275070	RF00017	-1.52634
ENSG00000165462	PHOX2A	-1.52634
ENSG00000275803	RN7SL736P	-1.52634
ENSG00000282757	DUXB	-1.52634
ENSG00000273524	RF00017	-1.52634
[truncated: 55,492 more rows]
