# Supplementary material for: O-GlcNAcylation of MITF regulates its activity and CDK4/6 inhibitor resistance in breast cancer
Source: Nat Commun. 2024 Jul 3;15:5597. doi: 10.1038/s41467-024-49875-w (PMC11222436; doi:10.1038/s41467-024-49875-w)
Supplement: Supplementary file 6 — Supplementary Data 3 [file 41467_2024_49875_MOESM6_ESM.xlsx]

## Sheet: Top 100 MITF interact proteins
Intensity S1_con	Intensity S2_con	Intensity S1_MITF	Intensity S2_MITF	Peptides	Razor + unique peptides	Unique peptides	Sequence coverage [%]	Unique + razor sequence coverage [%]	Unique sequence coverage [%]	Mol. weight [kDa]	Score	Intensity	MS/MS count	Protein IDs	Majority protein IDs	Protein names	Gene names
22.2866	26.7272	34.4675	34.8876	27	27	20	57.4	57.4	49.4	58.795	323.31	55649000000	300	O75030;O14948	O75030	Microphthalmia-associated transcription factor	MITF
21.2294	25.556	29.986	30.5383	43	43	31	34	34	26.7	174.38	309.47	2672000000	124	P11388	P11388	DNA topoisomerase 2-alpha	TOP2A
24.9729	24.7251	30.1359	31.1874	36	36	36	48.4	48.4	48.4	116.92	323.31	3785900000	138	O15294	O15294	UDP-N-acetylglucosamine--peptide N-acetylglucosaminyltransferase 110 kDa subunit	OGT
21.1292	21.6691	27.8939	28.3894	31	19	19	22.3	15.4	15.4	183.26	76.623	601010000	41	Q02880	Q02880	DNA topoisomerase 2-beta	TOP2B
23.3122	20.4685	28.8696	29.2921	26	26	26	26.1	26.1	26.1	226.66	323.31	1158300000	64	Q14676	Q14676	Mediator of DNA damage checkpoint protein 1	MDC1
24.0988	22.9099	28.4748	28.8685	24	24	24	33.5	33.5	33.5	113.93	225.07	889010000	64	Q14527	Q14527	Helicase-like transcription factor	HLTF
21.9293	22.6254	27.4589	27.7926	18	18	18	15.8	15.8	15.8	170.9	174.11	427430000	34	Q9UIG0	Q9UIG0	Tyrosine-protein kinase BAZ1B	BAZ1B
20.5631	20.4673	23.0799	30.3485	17	17	17	22.3	22.3	22.3	110.04	98.613	1376000000	28	Q9P0K7	Q9P0K7	Ankycorbin	RAI14
22.6948	21.4259	27.7263	28.4211	14	14	14	36.2	36.2	36.2	52.44	75.758	581460000	30	P51608	P51608	Methyl-CpG-binding protein 2	MECP2
20.0815	21.5216	27.0708	27.2681	14	14	14	32.6	32.6	32.6	69.284	85.886	303710000	27	P09960	P09960	Leukotriene A-4 hydrolase	LTA4H
21.4081	21.8041	23.9433	28.4181	15	15	15	18.1	18.1	18.1	127.06	89.977	374800000	19	Q12965;O00160	Q12965	Unconventional myosin-Ie	MYO1E
22.105	20.7099	27.0727	27.7183	14	14	14	19	19	19	129.59	58.039	361970000	25	Q9UNY4	Q9UNY4	Transcription termination factor 2	TTF2
24.26	20.1517	26.5185	26.8415	18	10	10	39.2	22	22	75.491	137.37	237640000	16	P42166	P42166	Lamina-associated polypeptide 2, isoform alpha;Thymopoietin;Thymopentin	TMPO
21.6111	22.7491	27.1861	27.8706	12	12	11	32.8	32.8	29.9	60.636	84.193	405150000	26	Q8IVW6	Q8IVW6	AT-rich interactive domain-containing protein 3B	ARID3B
21.7954	21.5636	25.7278	26.4457	12	12	10	12.8	12.8	10.7	164.19	67.487	146970000	14	P39880	P39880	Homeobox protein cut-like 1	CUX1
23.1546	22.7745	26.9182	27.4419	12	12	12	16.8	16.8	16.8	118.71	70.413	325660000	28	Q8TEX9	Q8TEX9	Importin-4	IPO4
21.8107	23.2302	26.44	26.6879	12	12	9	6.2	6.2	5.1	335.92	48.2	212670000	18	Q9P2D1;Q3L8U1;Q8TD26	Q9P2D1	Chromodomain-helicase-DNA-binding protein 7	CHD7
23.4613	15.7916	26.6501	26.5875	11	11	11	44.3	44.3	44.3	46.649	63.094	217750000	33	Q969G3	Q969G3	SWI/SNF-related matrix-associated actin-dependent regulator of chromatin subfamily E member 1	SMARCE1
20.1489	19.9715	27.197	25.7188	11	11	11	11.3	11.3	11.3	127.78	39.079	211280000	14	Q9NW08	Q9NW08	DNA-directed RNA polymerase III subunit RPC2	POLR3B
21.6153	24.1229	27.2426	27.9706	11	11	11	18.7	18.7	18.7	93.487	135.94	440080000	27	Q8N1F7	Q8N1F7	Nuclear pore complex protein Nup93	NUP93
22.1126	21.9447	25.9677	26.5192	11	11	11	6.9	6.9	6.9	242.04	33.784	161800000	16	O14497	O14497	AT-rich interactive domain-containing protein 1A	ARID1A
21.4089	19.1239	26.9337	27.3577	10	10	10	15.4	15.4	15.4	89.405	59.643	300160000	24	P17480	P17480	Nucleolar transcription factor 1	UBTF
20.6738	24.3906	26.6987	26.747	10	10	10	16.4	16.4	16.4	120.87	73.466	243550000	12	O75044;P0DJJ0;P0DMP2	O75044	SLIT-ROBO Rho GTPase-activating protein 2	SRGAP2
20.6623	21.7133	27.4837	26.8511	9	9	4	29.3	29.3	12.8	45.881	79.515	308730000	24	P40425;Q9BYU1	P40425	Pre-B-cell leukemia transcription factor 2	PBX2
21.3659	22.8098	26.9436	27.0738	9	9	9	58.9	58.9	58.9	23.489	183.69	270320000	23	P51149	P51149	Ras-related protein Rab-7a	RAB7A
22.9705	22.4425	26.7008	27.3022	9	9	9	23.4	23.4	23.4	55.637	53.964	288490000	23	Q06330;Q9UBG7	Q06330	Recombining binding protein suppressor of hairless	RBPJ
20.5853	22.7596	25.2549	26.2332	9	9	9	16.6	16.6	16.6	82.253	53.223	126020000	14	Q9UBD5	Q9UBD5	Origin recognition complex subunit 3	ORC3
21.3453	22.4032	25.5771	26.057	9	9	9	11.9	11.9	11.9	97.394	34.09	125420000	18	Q9NTZ6	Q9NTZ6	RNA-binding protein 12	RBM12
19.9757	21.0975	25.3471	25.9411	8	7	4	6.4	5.9	4.2	196.69	23.224	109350000	10	O14646	O14646	Chromodomain-helicase-DNA-binding protein 1	CHD1
21.212	21.0093	25.5039	27.0869	8	8	2	21.3	21.3	5.5	44.223	28.851	190130000	15	Q9HB90	Q9HB90	Ras-related GTP-binding protein C	RRAGC
21.8954	20.9886	25.5463	27.2315	8	8	8	26.9	26.9	26.9	51.976	55.15	206580000	16	Q9Y512	Q9Y512	Sorting and assembly machinery component 50 homolog	SAMM50
21.0036	20.6509	23.3733	27.7408	8	8	8	26.2	26.2	26.2	47.355	48.048	235150000	13	O75955	O75955	Flotillin-1	FLOT1
21.2609	23.0626	26.6749	27.6422	8	8	8	30.7	30.7	30.7	36.566	26.604	325380000	15	Q7L523;Q5VZM2	Q7L523;Q5VZM2	Ras-related GTP-binding protein A;Ras-related GTP-binding protein B	RRAGA;RRAGB
21.8356	21.5252	25.7625	26.4704	8	8	8	29.8	29.8	29.8	46.247	56.309	149900000	19	P17174	P17174	Aspartate aminotransferase, cytoplasmic	GOT1
21.3232	20.8557	26.8515	27.5389	7	7	7	15.2	15.2	15.2	73.602	21.94	316090000	11	Q14978	Q14978	Nucleolar and coiled-body phosphoprotein 1	NOLC1
20.9977	21.6932	27.1255	27.8034	7	7	7	17.4	17.4	17.4	76.471	101.74	380660000	21	P14859;P09086;Q9UKI9	P14859	POU domain, class 2, transcription factor 1	POU2F1
20.2657	20.9152	25.5005	26.2126	7	7	7	23.8	23.8	23.8	45.518	32.947	125230000	11	P13861;P31323	P13861	cAMP-dependent protein kinase type II-alpha regulatory subunit	PRKAR2A
21.3213	20.4166	24.1125	27.0237	7	7	7	19.8	19.8	19.8	56.878	89.96	154580000	12	P53041	P53041	Serine/threonine-protein phosphatase 5	PPP5C
22.5384	20.7614	26.0032	26.3838	7	7	7	8.1	8.1	8.1	106.91	26.965	154820000	14	Q13111	Q13111	Chromatin assembly factor 1 subunit A	CHAF1A
22.2551	21.3457	25.9483	26.555	7	7	4	21.4	21.4	15	47.945	31.637	163340000	9	P28347;Q99594;Q15562	P28347;Q99594	Transcriptional enhancer factor TEF-1;Transcriptional enhancer factor TEF-5	TEAD1;TEAD3
23.6377	21.0149	26.1731	27.2587	7	7	7	33.5	33.5	33.5	37.92	17.926	249300000	7	Q9H2U2	Q9H2U2	Inorganic pyrophosphatase 2, mitochondrial	PPA2
21.8093	22.4494	26.4097	26.2724	7	7	7	32.8	32.8	32.8	36.426	46.944	175930000	12	Q9NPF4	Q9NPF4	Probable tRNA N6-adenosine threonylcarbamoyltransferase	OSGEP
22.2505	19.55	24.2111	25.5316	7	7	7	4.8	4.8	4.8	252.5	19.742	67924000	8	Q8WYP5	Q8WYP5	Protein ELYS	AHCTF1
20.3826	25.4719	27.1253	26.9792	7	7	7	21.5	21.5	21.5	45.476	28.693	325240000	19	Q99986	Q99986	Serine/threonine-protein kinase VRK1	VRK1
20.4527	22.0509	27.1727	28.174	6	6	5	17.9	17.9	14.3	57.255	56.949	454130000	14	Q12800	Q12800	Alpha-globin transcription factor CP2	TFCP2
21.4194	20.1801	26.4443	27.0739	6	6	6	11.3	11.3	11.3	78.561	23.14	232580000	14	Q9UI36;Q96NX9	Q9UI36	Dachshund homolog 1	DACH1
17.063	22.1672	22.5675	26.0304	6	5	5	11.6	10.4	10.4	74.316	28.083	74890000	8	Q7Z4V5	Q7Z4V5	Hepatoma-derived growth factor-related protein 2	HDGFRP2
23.919	19.3131	26.9584	26.3352	6	6	6	24.6	24.6	24.6	39.724	39.357	230930000	15	P11766	P11766	Alcohol dehydrogenase class-3	ADH5
29.2085	22.1097	30.4413	31.3076	6	1	0	40.5	17.6	0	14.233	156.43	4736200000	5	Q96QV6;Q8IUE6	Q96QV6;Q8IUE6	Histone H2A type 1-A;Histone H2A type 2-B	HIST1H2AA;HIST2H2AB
21.1969	23.2621	25.4917	27.9211	6	6	6	18.3	18.3	18.3	53.486	22.464	301330000	18	P11182	P11182	Lipoamide acyltransferase component of branched-chain alpha-keto acid dehydrogenase complex, mitochondrial	DBT
21.6455	21.1424	24.7622	26.522	6	6	6	12.1	12.1	12.1	61.448	14.663	124820000	8	P36871	P36871	Phosphoglucomutase-1	PGM1
22.0583	21.8889	26.8715	25.7952	6	6	6	12.8	12.8	12.8	75.456	70.93	181010000	9	P85037	P85037	Forkhead box protein K1	FOXK1
22.9067	21.2343	25.7664	26.3846	6	6	6	26.1	26.1	26.1	36.413	31.302	152550000	15	Q15417	Q15417	Calponin-3	CNN3
21.8381	19.5162	23.3472	25.4438	6	6	6	23.6	23.6	23.6	26.559	18.308	57062000	11	P21266	P21266	Glutathione S-transferase Mu 3	GSTM3
20.8692	21.961	23.9391	26.5909	6	6	4	8.2	8.2	6.5	102.48	26.041	117160000	7	P19367	P19367	Hexokinase-1	HK1
20.9983	21.1183	26.8081	27.1403	5	5	5	19.3	19.3	19.3	56.788	72.963	265430000	12	Q12948;Q99958;O43638	Q12948	Forkhead box protein C1	FOXC1
20.707	20.6413	25.3389	26.597	5	5	5	30.1	30.1	30.1	20.9	16.395	143950000	14	P61081	P61081	NEDD8-conjugating enzyme Ubc12	UBE2M
21.4083	20.125	25.3872	25.9384	5	5	5	8	8	8	104.2	14.664	108190000	10	Q01968	Q01968	Inositol polyphosphate 5-phosphatase OCRL-1	OCRL
23.0309	19.8976	25.8128	26.9129	5	5	5	43.2	43.2	43.2	12.712	39.06	193860000	17	P30046;A6NHG4	P30046;A6NHG4	D-dopachrome decarboxylase;D-dopachrome decarboxylase-like protein	DDT;DDTL
20.0466	20.5549	24.869	24.7787	5	5	5	11.5	11.5	11.5	57.076	9.9252	59423000	6	Q96T60	Q96T60	Bifunctional polynucleotide phosphatase/kinase;Polynucleotide 3-phosphatase;Polynucleotide 5-hydroxyl-kinase	PNKP
21.9465	20.8906	25.8779	26.4701	5	5	5	13.7	13.7	13.7	52.739	23.103	154620000	7	P20073	P20073	Annexin A7	ANXA7
21.4216	20.9565	24.7064	26.6771	5	5	4	12.3	12.3	10.5	99.808	82.845	134670000	11	P19022	P19022	Cadherin-2	CDH2
22.9977	19.8319	25.5483	26.2939	5	5	5	22.2	22.2	22.2	32.816	15.166	139710000	19	P42126	P42126	Enoyl-CoA delta isomerase 1, mitochondrial	ECI1
20.3858	21.9631	24.9116	26.2857	5	5	5	18.4	18.4	18.4	35.684	15.442	113370000	12	Q9H1D9	Q9H1D9	DNA-directed RNA polymerase III subunit RPC6	POLR3F
22.7505	21.5878	26.442	26.8968	5	5	5	15.8	15.8	15.8	61.067	25.726	216120000	6	Q9NPH2	Q9NPH2	Inositol-3-phosphate synthase 1	ISYNA1
20.357	22.0592	24.4216	26.4005	5	5	5	12.1	12.1	12.1	100.45	39.285	111050000	6	Q12959	Q12959	Disks large homolog 1	DLG1
22.3076	21.9854	26.1622	26.1982	5	5	5	12	12	12	72.595	31.543	152080000	10	Q9H4A4	Q9H4A4	Aminopeptidase B	RNPEP
22.3061	20.9192	25.7782	25.2376	5	5	5	45.9	45.9	45.9	15.164	64.817	102290000	8	Q01469;A8MUU1	Q01469	Fatty acid-binding protein, epidermal	FABP5
20.6708	20.9223	26.381	25.2814	4	4	4	15.8	15.8	15.8	52.221	16.342	128180000	6	P11172	P11172	Uridine 5-monophosphate synthase;Orotate phosphoribosyltransferase;Orotidine 5-phosphate decarboxylase	UMPS
21.9534	21.4016	26.7409	27.0302	4	4	4	29.4	29.4	29.4	33.337	74.285	249210000	7	Q9H9Q4	Q9H9Q4	Non-homologous end-joining factor 1	NHEJ1
21.3971	20.1161	25.8953	25.1295	4	4	4	7.6	7.6	7.6	63.218	12.212	99119000	6	Q8TF68;Q5T0B9	Q8TF68	Zinc finger protein 384	ZNF384
21.8728	20.3201	25.6133	25.8148	4	4	3	9.7	9.7	7.1	60.032	53.398	110360000	9	Q92908	Q92908	Transcription factor GATA-6	GATA6
20.9599	21.8053	24.9846	26.6273	4	4	4	12.3	12.3	12.3	53.974	28.524	136860000	8	Q9NUU7;Q9UMR2	Q9NUU7;Q9UMR2	ATP-dependent RNA helicase DDX19A;ATP-dependent RNA helicase DDX19B	DDX19A;DDX19B
20.9368	22.1983	25.8658	25.7152	4	4	4	10.8	10.8	10.8	51.4	9.6845	116230000	4	Q6YP21	Q6YP21	Kynurenine--oxoglutarate transaminase 3	CCBL2
21.6208	21.3104	24.6448	26.47	4	4	4	17.5	17.5	17.5	26.005	13.043	119180000	8	Q9Y3A6	Q9Y3A6	Transmembrane emp24 domain-containing protein 5	TMED5
19.789	22.0975	23.8925	25.6889	4	4	4	11.8	11.8	11.8	46.528	22.132	69663000	7	Q9P289;Q9Y6E0;O00506	Q9P289;Q9Y6E0;O00506	Serine/threonine-protein kinase 26;Serine/threonine-protein kinase 24;Serine/threonine-protein kinase 24 36 kDa subunit;Serine/threonine-protein kinase 24 12 kDa subunit;Serine/threonine-protein kinase 25	STK26;STK24;STK25
19.6368	22.4386	25.7878	23.9444	4	4	4	10.5	10.5	10.5	63.966	32.273	74072000	4	Q15723;P32519;Q99607	Q15723	ETS-related transcription factor Elf-2	ELF2
24.1885	18.0796	26.1901	26.8313	3	3	3	19.3	19.3	19.3	26.183	12.48	215360000	9	Q15631	Q15631	Translin	TSN
21.6204	21.8659	26.1697	27.2256	3	3	3	1.2	1.2	1.2	228.52	4.6787	235650000	6	Q5TZA2	Q5TZA2	Rootletin	CROCC
19.8582	21.3184	25.1738	25.1269	3	3	3	21	21	21	20.575	6.5966	74490000	4	P18847	P18847	Cyclic AMP-dependent transcription factor ATF-3	ATF3
20.607	22.1151	26.0951	25.5191	3	3	3	12.1	12.1	12.1	36.876	55.144	119770000	10	P23511	P23511	Nuclear transcription factor Y subunit alpha	NFYA
20.9836	20.7687	25.1249	25.2289	3	3	3	19	19	19	39.933	120.87	75914000	4	Q96A49	Q96A49	Synapse-associated protein 1	SYAP1
23.0655	23.2489	27.7882	27.8635	3	3	3	49.2	49.2	49.2	13.623	34.426	494740000	6	Q9UHA4	Q9UHA4	Ragulator complex protein LAMTOR3	LAMTOR3
21.208	24.2212	26.7954	27.7698	3	3	3	41.6	41.6	41.6	17.745	81.631	364860000	11	Q6IAA8	Q6IAA8	Ragulator complex protein LAMTOR1	LAMTOR1
20.5565	23.3003	25.7816	26.3182	3	3	3	6.8	6.8	6.8	92.499	17.248	151680000	11	Q6IA86	Q6IA86	Elongator complex protein 2	ELP2
21.7023	21.1913	25.2495	25.6776	3	2	2	27.5	24.2	24.2	22.04	78.059	93559000	4	P30405	P30405	Peptidyl-prolyl cis-trans isomerase F, mitochondrial	PPIF
20.5933	22.4297	24.426	26.3992	3	3	3	11.8	11.8	11.8	45.571	7.2648	116690000	3	P24468	P24468	COUP transcription factor 2	NR2F2
20.4348	21.2752	25.953	26.3277	2	2	2	50.6	50.6	50.6	9.1175	5.5784	149180000	4	P61960	P61960	Ubiquitin-fold modifier 1	UFM1
21.4534	19.7356	25.5422	26.0826	2	2	2	29.2	29.2	29.2	10.058	37.19	119930000	6	O75531	O75531	Barrier-to-autointegration factor;Barrier-to-autointegration factor, N-terminally processed	BANF1
24.1129	21.1801	27.9297	28.0978	2	2	2	0.4	0.4	0.4	514.66	2.7328	561080000	3	Q96JB1	Q96JB1	Dynein heavy chain 8, axonemal	DNAH8
22.8404	21.0393	29.6601	24.5564	2	2	2	10.9	10.9	10.9	16.495	3.9613	873050000	6	Q13404;Q15819	Q13404;Q15819	Ubiquitin-conjugating enzyme E2 variant 1;Ubiquitin-conjugating enzyme E2 variant 2	UBE2V1;UBE2V2
20.7757	20.3052	24.3042	25.44	2	2	2	4.6	4.6	4.6	50.302	5.7643	66237000	4	Q13952	Q13952	Nuclear transcription factor Y subunit gamma	NFYC
20.213	20.223	24.8184	24.0286	2	2	2	8.3	8.3	8.3	41.564	4.6636	46698000	2	Q15435	Q15435	Protein phosphatase 1 regulatory subunit 7	PPP1R7
21.4673	20.9707	25.392	25.3369	2	2	2	5.1	5.1	5.1	86.753	21.525	91365000	6	Q96RN5	Q96RN5	Mediator of RNA polymerase II transcription subunit 15	MED15
19.4658	21.7825	24.6827	24.2938	2	2	2	17.2	17.2	17.2	21.184	16.606	47496000	4	Q07812	Q07812	Apoptosis regulator BAX	BAX
20.7968	20.7117	24.5039	24.5674	2	2	2	7.5	7.5	7.5	51.172	5.0165	48652000	2	Q9H993	Q9H993	Protein-glutamate O-methyltransferase	ARMT1
21.2987	22.145	27.6524	28.0479	1	1	1	0.5	0.5	0.5	205.12	2.1718	488470000	6	O15031	O15031	Plexin-B2	PLXNB2
21.1681	21.8536	25.8891	27.3265	1	1	1	7.4	7.4	7.4	19.443	5.1384	230440000	5	Q01658	Q01658	Protein Dr1	DR1
21.472	20.6894	25.2953	26.7066	1	1	1	11.6	11.6	11.6	15.736	37.08	150700000	4	P27449	P27449	V-type proton ATPase 16 kDa proteolipid subunit	ATP6V0C
21.6689	21.8851	26.0473	25.5066	1	1	1	3.6	3.6	3.6	81.924	9.5695	117020000	3	Q02447	Q02447	Transcription factor Sp3	SP3

## Sheet: MITF geneset
MITF
GATA6
NR2F2
ALDH2
EPHX1
XPC
ALDH9A1
TBC1D4
UTRN
BLVRA
VEZF1
HEBP1
GNAI1
PTPN13
SSFA2
SPG20
AKAP12
SATB1
RAP1A
FYN
EPB41L2
YAP1
PBX1
YWHAZ
ANXA5
SNX2
TPM1
FTH1
TRIOBP
CREB5
PICALM
NPC2
PYGL
VAT1
NAMPT
CELF2
TFE3
MPP1
CALD1
HADHB
SDCBP
MID1
OGT
ARL6IP5
CRYZ
SUMO1
PRKAR1A
PLOD3
LAMP2
MAP1B
ANXA4
HMOX1
ESD
CD63
PLS3
UBE2I
FHL1
EPS15
DSTN
EPB41L3
ANK3
ACADM
MARCKS
PHKB
S100A10
FYCO1
RDX
LGALS3
CREM
SVIL
SEC62
CRTAP
LMNA
OSBPL8
YPEL5
GRN
MAPRE2
ALDH3A2
RAB11FIP1
MYO1C
PIK3R1
PAX6
PURA
RPS27L
CTSD
TNIK
OTUD4
ADD3
QKI
SLIT2
DNAJC1
PATZ1
HELZ
CDK4
CDK6
