# Supplementary material for: O-GlcNAcylation of MITF regulates its activity and CDK4/6 inhibitor resistance in breast cancer
Source: Nat Commun. 2024 Jul 3;15:5597. doi: 10.1038/s41467-024-49875-w (PMC11222436; doi:10.1038/s41467-024-49875-w)
Supplement: Supplementary file 8 — Source Data [file 41467_2024_49875_MOESM8_ESM.xlsx]

## Sheet: Figure 1a
Fig 1a				PR3 line				WT line
Sample ID	Structure	Sample Name	Primary MOA	Curve class	EC50 (uM)	Efficacy(%)	Max Resp(%)	Curve class	EC50 (uM)	Efficacy(%)	Max Resp(%)	Comments
NCGC00347067-01	N[S+]([O-])(=O)C1=CC=C(NC/2=C/C(=O)C3=CC=CC=C3C2=O)C=C1	KUC111774N-03	microphthalmia-associated transcription factor (MITF) Inhibitor	-1.1	2.3485	-93.923	-95.177	-2.2	9.34955	-43.154	-39.734	PR selective
NCGC00016522-10	CC(=O)Oc1ccc(cc1)C(c2ccc(OC(C)=O)cc2)c3ccccn3	Bisacodyl	null	-1.2	0.742661	-71.783	-76.214	4	null	-27.314	-23.595	PR selective
NCGC00159420-04	CC(=O)Oc1ccc(cc1)C2(c3ccccc3NC2=O)c4ccc(OC(C)=O)cc4	Oxyphenisatin acetate	null	-1.2	0.170619	-75.682	-62.391	-2.2	6.79245	-56.359	-43.577	PR selective
NCGC00262932-01	Oc1ccc(cc1)C2(c3ccccc3NC2=O)c4ccc(O)cc4	Oxyphenisatin	null	-1.2	0.331734	-76.514	-72.918	-1.2	1.86548	-33.534	-20.445	PR selective
NCGC00092314-04	CN4N=C(N)c2cn([C@@H]1O[C@H](CO)[C@@H](O)[C@H]1O)c3ncnc4c23	Tricirbine	PKB/Akt Inhibitor	-1.2	3.72212	-52.721	-57.501	4	null	0	12.433	PR selective
NCGC00345811-01	N[S+]([O-])(=O)C1=C2C(=O)C3=C(C(=CC=C3)O)C(=O)C2=CC=C1	LLL-12	STAT-3 Inhibitor	-1.1	0.093495	-94.012	-98.152	-1.1	0.742661	-102.293	-99.39	PR selective
NCGC00167496-02	CN(C)C1=CC2=C(C=C1)N=C3C=CC(=CC3=[S+]2)N(C)C	Methylene blue	antimalarial agents; possible altered redox environment, glutathione reductase inhibitor	-1.1	1.32066	-93.461	-98.431	-1.1	1.04904	-101.816	-99.277	Pan-active
NCGC00347958-01	CN1CCN(CC1)CC2=CC=C(NC(=O)NC3=CC=C(OC4=CC(=NC=N4)NC(=O)C5CC5)C=C3)C=C2C(F)(F)F	WS3	beta Cell Proliferation Inducer	-1.2	0.525764	-63.502	-78.523	-1.2	0.525764	-75.369	-74.906	Pan-active
NCGC00346951-01	O=C1C2=CC=CC=C2[N+]3=C1C4=C(C=C3)C5=CC=CC=C5[NH]4	Fascaplysin	CDK4/6 Inhibitor	-1.1	1.04904	-92.946	-97.838	-1.1	1.17704	-101.019	-98.821	Pan-active
NCGC00092289-01	ClC/1=C(NCCN2CCOCC2)/C(=O)C3=C(C=CC=N3)C1=O	DA-3003-1	Cell Division Cycle CDC25 Phosphatase Inhibitor	-1.1	1.32066	-114.009	-95.967	-1.1	3.72212	-107.76	-98.343	Pan-active
NCGC00242481-02	NC(=O)NC1=C(SC(=C1)C2=CC(=CC=C2)F)C(=O)N[C@H]3CCCNC3	AZD-7762	Chk1/2 Inhibitor	-1.2	0.468587	-73.595	-58.507	-1.1	1.86548	-104.674	-91.088	Pan-active
NCGC00025060-15	O=C(O)[C@H](CCC(=O)O)NC(=O)c1ccc(cc1)N(C)Cc2nc3c(nc2)nc(N)nc3N	Methotrexate	Dihydrofolate Reductase (DHFR) Inhibitors	-1.2	0.074266	-72.072	-59.948	-1.1	0.093495	-101.922	-90.347	Pan-active
NCGC00161419-05	Cl.Cl.Cl.COc1cc(cc(OC)c1OC)NCc2ccc3nc(N)nc(N)c3c2C	Trimetrexate trihydrochloride	Dihydrofolate Reductase (DHFR) Inhibitors	-1.2	1.86548	-64.268	-65.793	-1.1	0.589917	-91.191	-90.37	Pan-active
NCGC00242596-01	O=C(O)[C@H](CCC(=O)O)NC(=O)c1ccc(cc1)C(CC#C)Cc2nc3c(nc2)nc(N)nc3N	Pralatrexate	Dihydrofolate Reductase (DHFR) Inhibitors	-1.2	0.104904	-71.546	-61.243	-1.1	0.117704	-100.094	-91.062	Pan-active
NCGC00345539-02	OCCN(CCC1=C[NH]C2=C1C=CC=C2)CC3=CC=C(\C=C\C(=O)NO)C=C3	Dacinostat	HDAC Inhibitor	-1.1	0.468587	-98.659	-67.656	-1.1	0.295659	-101.343	-91.601	Pan-active
NCGC00346486-01	CN(C)CC1=C(OC2=CC=CC=C12)C(=O)NCCOC3=CC=C(C=C3)C(=O)NO	Abexinostat	HDAC Inhibitor	-1.2	2.3485	-73.384	-67.985	-1.1	0.661897	-103.167	-88.899	Pan-active
NCGC00162453-10	C[C@H](\C=C(C)\C=C\C(=O)NO)C(=O)C1=CC=C(C=C1)N(C)C	Trichostatin A	HDAC1 Inhibitor	-1.2	1.4818	-77.116	-72.923	-1.1	1.04904	-100.748	-93.54	Pan-active
NCGC00263153-05	CC(C)[C@H](C(=O)NC1=CC=C(C=C1)C(=O)NO)C2=CC=CC=C2	AR-42	Histone Deacetylase (HDAC) 1/2 Inhibitor	-1.2	1.86548	-68.705	-68.603	-1.1	0.661897	-97.928	-92.355	Pan-active
NCGC00263117-02	CC1=C(CCNCC2=CC=C(\C=C\C(=O)NO)C=C2)C3=CC=CC=C3[NH]1	Panobinostat	Histone Deacetylase (HDAC) Inhibitor	-1.2	0.295659	-68.639	-74.152	-1.1	0.104904	-93.463	-92.499	Pan-active
NCGC00263220-02	C\C=C1/NC(=O)[C@H]2CSSCC\C=C/[C@H](CC(=O)N[C@H](C(C)C)C(=O)N2)OC(=O)[C@@H](NC1=O)C(C)C	Romidepsin	Histone Deacetylase (HDAC) Inhibitor	-1.2	1.4818	-76.018	-71.458	-1.1	1.04904	-98.491	-90.636	Pan-active
NCGC00165811-03	OC1=C(C=C(Cl)C=C1)C(=O)NC2=CC(=CC(=C2)C(F)(F)F)C(F)(F)F	IMD-0354	IKK-2 Inhibitor	-1.1	1.4818	-91.331	-79.116	-1.1	0.525764	-93.729	-89.761	Pan-active
NCGC00015060-14	O=[N+]([O-])c3ncn(C)c3Sc2ncnc1ncnc12	Azathioprine	immunosuppressant	-1.2	2.41005	-64.941	-66.067	-1.2	2.70412	-73.929	-73.869	Pan-active
NCGC00344990-01	CC(C)(O)C[N]1C(=NC2=CC(=CC=C12)CN3CCOCC3)NC(=O)C4=CC=C(S4)C5=C[NH]N=C5	NCGC00344990-01	ITK inhibitor	-1.1	1.86548	-93.937	-91.172	-1.1	0.525764	-92.596	-91.773	Pan-active
NCGC00344999-01	C[C@H](NCC1=CC=C2[N](CCC3=CC=CC=C3)C(=NC2=C1)NC(=O)C4=CC=C(S4)C5=C[NH]N=C5)C(C)(C)C	NCGC00344999-01	ITK inhibitor	-1.1	3.31734	-129.045	-97.449	-1.1	0.833279	-107.157	-99.142	Pan-active
NCGC00244256-02	C[C@@]12O[C@@H](C[C@]1(O)CO)[N]3C4=C(C=CC=C4)C5=C6C(=O)NCC6=C7C8=C(C=CC=C8)[N]2C7=C35	Lestaurtinib???	Jak/Tyk/Flt inhibitor	-1.2	2.63506	-64.675	-78.418	-1.1	1.17704	-84.112	-82.2	Pan-active
NCGC00250398-01	CN(C)C1CCN(CC1)C(=O)C2=CC=C(NC(=O)NC3=NC(=NC(=N3)N4CCOCC4)N5CCOCC5)C=C2	PF-05212384	mTOR inhibitor	-2.1	0.934955	-114.427	-96.576	-1.1	0.083328	-109.537	-98.1	Pan-active
NCGC00263216-02	NC1=NC=C(C=C1)C2=CC=C3N=CC\4=C(N(C(=O)\C=C4)C5=CC(=CC=C5)C(F)(F)F)C3=C2	Torin-2	mTORC1 Inhibitor	-1.2	0.018655	-67.551	-57.055	-1.1	0.074266	-120.275	-90.926	Pan-active
NCGC00096122-05	Sc3ncnc2c3ncn2[C@@H]1O[C@H](CO)[C@@H](O)[C@H]1O	Thioinosine	null	-1.2	4.68587	-70.312	-74.839	-1.2	3.72212	-77.972	-74.209	Pan-active
NCGC00142623-04	O=C1C=C(CO1)[C@H]8CC[C@@]7(O)[C@]8(C)CC[C@H]3[C@H]7CC[C@@H]2C[C@H](CC[C@@]23C)O[C@@H]6O[C@H](C)[C@@H](O[C@H]5C[C@H](O)[C@H](O[C@H]4C[C@H](O)[C@H](O)[C@@H](C)O4)[C@@H](C)O5)[C@@H](O)C6	Digitoxin	null	-1.2	0.083328	-70.482	-66.456	-1.1	0.052576	-103.406	-96.715	Pan-active
NCGC00181775-02	[Cl-].CN(C)c1ccc2nc3cc(C)c(N)cc3[s+]c2c1	Toluidine blue	null	-1.1	4.17629	-104.443	-94.107	-1.1	2.95659	-103.986	-92.272	Pan-active
NCGC00253626-01	Cc2nc(N)nc(N)c2c1ccc(Cl)c(Cl)c1	Methodichlorophen	null	-1.2	2.0931	-70.184	-71.889	-1.1	0.742661	-97.486	-88.108	Pan-active
NCGC00346457-01	COC1=C(OCCCN2CCOCC2)C=CC\3=C1/N=C(/NC(=O)C4=CN=C(N)N=C4)N5CC/N=C35	BAY-80-6946	PI3K alpha/delta Inhibitor	-1.2	0.574891	-65.465	-69.082	-1.2	0.406991	-80.222	-77.332	Pan-active
NCGC00345838-01	CC(C)(O)C1=CC2=C(S1)C(=NC(=N2)C3=CN=C(N)N=C3)N4CCOCC4	GNE-493	PI3K Inhibitor	-1.2	0.295659	-51.702	-57.127	-1.2	0.589917	-64.599	-61.049	Pan-active
NCGC00346681-01	COC1=CC=C(C=N1)C2=CC=C3N=CC4=C(N(C(=O)N4C)C5=CC=C(N6CCNCC6)C(=C5)C(F)(F)F)C3=C2	NVP-BGT226	PI3K Inhibitor	-1.1	0.331734	-108.167	-94.326	-1.1	0.06619	-100.12	-95.888	Pan-active
NCGC00242506-02	O=C(N[C@@H](Cc1ccccc1)C(=O)N[C@@H](CC(C)C)B(O)O)c2cnccn2	Bortezomib	Proteasome Inhibitor	-1.1	0.661897	-95.252	-86.502	-1.1	0.018655	-107.504	-95.243	Pan-active
NCGC00249613-02	C[C@@]1(CO1)C(=O)[C@@H](NC(=O)[C@H](Cc2ccccc2)NC(=O)[C@H](CC(C)C)NC(=O)[C@H](CCc3ccccc3)NC(=O)CN4CCOCC4)CC(C)C	Carfilzomib	Proteasome Inhibitor	-1.1	0.263506	-88.357	-90.478	-1.1	0.052576	-101.11	-96.268	Pan-active
NCGC00345799-01	COC[C@H](NC(=O)[C@H](COC)NC(=O)C1=CN=C(C)S1)C(=O)N[C@@H](CC2=CC=CC=C2)C(=O)[C@@]3(C)CO3	Oprozomib	Proteasome Inhibitor	-1.1	1.66261	-80.976	-84.8	-1.1	0.083328	-96.462	-92.777	Pan-active
NCGC00345815-01	CCC[C@H](NC(=O)[C@H](CC(C)C)NC(=O)[C@H](CC(C)C)NC(=O)OCC1=CC=CC=C1)C=O	MG-115	Proteasome Inhibitor	-1.1	2.63506	-85.908	-85.847	-1.1	0.468587	-99.829	-93.492	Pan-active
NCGC00094717-06	S=C2NC=Nc1ncnc12	6-Mercaptopurine	Purine Antagonist	-1.2	3.72212	-65.754	-72.368	-1.2	4.17629	-80.176	-75.424	Pan-active
NCGC00263442-01	NC2=Nc1ncnc1C(=S)N2	6-Thioguanine	Purine Antagonist	-1.2	2.3485	-74.618	-75.675	-1.1	1.17704	-95.602	-85.914	Pan-active
NCGC00092284-03	OC(=O)C1=CC2=CC=C(C=C2C=C1)C3=CC=C(O)C(=C3)C45CC6CC(CC(C6)C4)C5	AHPN	RARgamma Agonist	-1.2	0.372212	-69.92	-27.149	-1.1	1.66261	-89.537	-97.1	Pan-active
NCGC00015735-11	Clc2cc(ccc2NC(=O)c1cc(Cl)ccc1O)[N+]([O-])=O	Niclosamide	STAT-3 Inhibitor	-1.2	1.28702	-65.182	-69.483	-1.1	0.645038	-83.647	-81.54	Pan-active
NCGC00016447-02	C[C@@H]1O[C@@H](O[C@H]\2CC[C@]\3(C)[C@@H]4CC[C@]5(C)[C@@H](CC[C@@]5(O)[C@H]4CCC3=C2)C/6=C/OC(=O)/C=C6)[C@H](O)[C@H](O)[C@@H]1O	Proscillaridin	Steroid	-1.2	0.020931	-61.865	-66.371	-1.1	0.007427	-91.506	-94.465	Pan-active
NCGC00344555-01	O=C1C=CC(=CO1)[C@H]6CC[C@@]5(O)[C@]6(C)CC[C@H]3[C@H]5CCC2=C[C@H](CC[C@@]23C)O[C@@H]4O[C@@H](C)[C@H](O)[C@@H](O)[C@H]4O	Proscillaridin	Steroid	-1.2	0.018655	-65.504	-74.192	-1.1	0.013207	-86.639	-94.693	Pan-active
NCGC00242514-01	COCC[N]1C(=[N+](CC2=NC=CN=C2)C3=C1C(=O)C4=CC=CC=C4C3=O)C	Sepantronium bromide	Survivin inhibitor	-1.1	0.052576	-91.707	-97.115	-1.1	0.007427	-109.716	-98.647	Pan-active
NCGC00162409-03	CO[C@H]1\C=C/C=C(/C)C[C@H](C)[C@H](O)[C@H](C)\C=C(C)/C=C(/OC)C(=O)O[C@@H]1[C@@H](C)[C@@H](O)[C@H](C)[C@@]2(O)C[C@@H](O)[C@H](C)[C@H](O2)C(C)C	Bafilomycin A1	Vacuolar H+ ATPase (V-ATPase) Inhibitors	-1.1	0.026351	-93.393	-84.277	-1.1	0.018655	-96.327	-98.724	Pan-active
NCGC00095192-05	N=C(NCCCCC)N\N=C\c2cnc1ccc(cc12)OC	Tegaserod	5-HT4 Partial Agonists	-1.1	9.34955	-99.856	-97.326	-1.1	6.61897	-120.629	-98.06
NCGC00263147-01	CC1=N[NH]C2=CC=C(C=C12)C3=CC(=CN=C3)OC[C@@H](N)CC4=CC=CC=C4	A-674563	Akt1/PKA Inhibitor	-1.1	4.80869	-107.361	-95.154	-1.1	0.959459	-98.223	-95.828
NCGC00238453-01	COC1=CC(=CC=C1NC2=NC(NC3=C(C=CC=C3)[S+]([O-])(=O)C(C)C)=C(Cl)C=N2)N4CCC(CC4)N5CCN(C)CC5	TAE-684	Anaplastic Lymphoma Kinase (ALK) Inhibitor	-2.1	13.2066	-139.324	-98.908	-1.1	2.95659	-111.191	-99.708
NCGC00161831-04	Cl.O[C@@H](c2cc(nc1c2cccc1C(F)(F)F)C(F)(F)F)[C@H]3CCCCN3	Mefloquine hydrochloride	antimalarial agents; Inhibtion of heme crystallization	-2.1	11.7704	-101.416	-96.46	-1.1	9.34955	-111.554	-98.915
NCGC00346542-01	CC[S+]([O-])(=O)NC1=CC=C2NC(=O)C(=C(NC3=CC=C(CN4CCCCC4)C=C3)/C5=CC=CC=C5)/C2=C1	Hesperadin	Aurora Kinase Inhibitor	-2.1	5.89916	-120.097	-94.894	-1.1	0.934955	-103.362	-96.447
NCGC00263091-01	ClC1=C(C(=O)NC2=C[NH]N=C2C(=O)NC3CCNCC3)C(=CC=C1)Cl	AT7519	CDK 1 & 2 inhibitor	4	null	-28.055	-11.852	-1.2	0.480869	-63.4	-65.518
NCGC00346950-01	N[S+]([O-])(=O)C1=CC=C(NC2=NC3=C([NH]C=N3)C(=N2)OCC4CCCCC4)C=C1	NU-6102	CDK 1 & 2 inhibitor	4	null	-7.893	-9.911	-2.1	18.6548	-83.48	-71.535
NCGC00094374-05	CC[C@H](CO)NC1=NC(=C2N=C[N](C(C)C)C2=N1)NCC3=CC=CC=C3	Seliciclib	CDK 1,2,5,7,9 Inhibitor	4	null	-27.223	-31.019	-2.2	18.6548	-66.2	-53.281
NCGC00260930-01	CCC(CO)NC1=NC2=C(N=CN2C(C)C)C(NCC3=CC=CC=C3)=N1	Roscovitine	CDK 1,2,5,7,9 Inhibitor	4	null	-18.451	-14.543	-2.2	18.6548	-67.552	-52.775
NCGC00346946-01	CC1=CC=C(NC2=NC=NC(=C2)C3=CC=CC(=C3)N4C(=O)C5=C(C=CC=C5)C4=O)C=C1N[S+](C)([O-])=O	CDK9 inhibitor	CDK 9 Inhibitor	4	null	-4.988	-5.721	4	null	-28.706	-23.775
NCGC00263168-01	CC(C)CC(=O)NC1=N[NH]C2=C1CN(C(=O)C3CCN(C)CC3)C2(C)C	PHA-793887	CDK1,2,3,4,5 Inhibitor	4	null	-28.176	-15.353	-1.1	2.63506	-90.022	-74.204
NCGC00261897-01	NC1=NC(N)=C(N=O)C(OCC2CCCCC2)=N1	NU6027	CDK1/2 Inhibitor	-1.2	5.89916	-38.293	-42.544	-2.2	14.818	-47.175	-45.642
NCGC00346693-01	CCCCOC1=C2C=N[NH]C2=NC=C1C(=O)C3=C(F)C=C(C)C=C3F	BMS-265246	CDK1/2 Inhibitor	-1.2	2.0931	-37.717	-44.873	-1.2	1.4818	-38.965	-48.967
NCGC00346940-01	OCCCNC1=CC(=CC=N1)C2=NC(=NC=C2)NC3=CC=CC(=C3)Cl	CGP-60474	CDK1/2 Inhibitor	4	null	-26.786	11.003	-1.2	0.23485	-71.965	-59.004
NCGC00025219-01	CC(C)[C@H](CO)NC1=NC(=C2N=C[N](C(C)C)C2=N1)NC3=CC(=CC=C3)Cl	Purvalanol A	CDK1/2/3/4/5 inhibitor	-2.2	18.6548	-76.16	-77.579	-1.2	9.34955	-79.486	-74.132
NCGC00025220-01	CC(C)[C@H](CO)NC1=NC(=C2N=C[N](C(C)C)C2=N1)NC3=CC(=C(C=C3)C(O)=O)Cl	Purvalanol B	CDK1/2/3/4/5 inhibitor	4	null	25.301	17.846	4	null	-17.708	9.34
NCGC00389583-01	CC(C)C(CO)NC1=NC2=C(N=C[N]2C(C)C)C(=N1)NC3=CC(=C(C=C3)C(O)=O)Cl	Purvalanol B	CDK1/2/3/4/5 inhibitor	4	null	6.058	6.994	4	null	0	-1.057
NCGC00345809-01	CC(C)C1=N[N](C\2=C1C(=O)N\C(=N2)CC3=CC=C(OCCO)C=C3)C4=C(Cl)C=CC=C4Cl	RGB-286147	CDK1/2/3/7/9 inhibitor	4	null	-18.995	-5.776	-1.2	0.052576	-78.789	-74.47
NCGC00346632-01	COC1=CC=C(F)C(=C1C(=O)C2=C(N)N=C(NC3CCN(CC3)[S+](C)([O-])=O)N=C2)F	R-547	CDK1/2/4 Inhibitor	-1.4	0.166261	-34.212	-2.132	-1.2	1.86548	-76.053	-69.365
NCGC00163356-01	O=C1NC2=C(C=CC=C2)\C1=C3\NC4=C(C=CC=C4)C3=O	INDIRUBIN	CDK1/2/4/5 Inhibitor	4	null	14.546	-12.812	4	null	-21.533	-10.445
NCGC00179302-02	O=C\1NC2=C(C=CC=C2)C1=C3\NC4=C(C=CC=C4)C3=O	Indirubin	CDK1/2/4/5 Inhibitor	4	null	0	-11.71	4	null	-12.3	-10.941
NCGC00346673-01	CNC(=O)C1=N[N](C)C2=C1C(C)(C)CC3=CN=C(NC4=CC=C(C=C4)N5CCN(C)CC5)N=C23	Milciclib	CDK1/2/4/5 Inhibitor	4	null	-28.401	-10.722	-1.2	0.742661	-56.083	-62.648
NCGC00346827-01	CN[C@@H]1C[C@H]2O[C@@](C)([C@@H]1OC)[N]3C4=C(C=CC=C4)C5=C6[C@H](O)NC(=O)C6=C7C8=C(C=CC=C8)[N]2C7=C35	7-Hydroxystaurosporine	CDK1/2/4/6	-1.2	0.093495	-56.713	-93.624	-1.1	0.417629	-88.661	-91.361
NCGC00014961-02	Cl.CN4CC[C@H](c3c(O)cc(O)c1c3OC(=CC1=O)c2ccccc2Cl)[C@H](O)C4	Flavopiridol hydrochloride	CDK1/2/4/6/7/9 Inhibitor	4	null	-29.515	-18.586	-1.2	0.833279	-87.149	-75.433
NCGC00250401-01	CN1CC[C@H]([C@@H](O)C1)C2=C(O)C=C(O)C3=C2O\C(=C/C3=O)C4=CC=CC=C4Cl	Flavopiridol	CDK1/2/4/6/7/9 Inhibitor	-1.2	0.23485	-36.95	-12.728	-1.1	0.331734	-88.772	-74.967
NCGC00345852-01	CC(C)C1=C2N=C(N[C@@H](CO)[C@H](O)CO)C=C(NCC3=CC=CC=C3)[N]2N=C1	BS-194	CDK1/2/5/9 inhibitor	4	null	-19.105	10.506	-1.2	0.295659	-75.082	-70.86
NCGC00346656-01	CCC1=C2N=C(C=C(NCC3=CC=C[N+](=C3)[O-])[N]2N=C1)N4CCCC[C@H]4CCO	Dinaciclib	CDK1/2/5/9 inhibitor	-1.2	1.32066	-35.559	-18.178	-1.2	2.3485	-77.457	-75.009
NCGC00387827-02	CCC1=C2N=C(C=C(NCC3=C[N+](=CC=C3)[O-])[N]2N=C1)N4CCCCC4CCO	Dinaciclib (SCH727965)	CDK1/2/5/9 inhibitor	4	null	16.724	-8.503	-1.2	0.014818	-63.428	-79.291
NCGC00346617-01	CC(C)[N]1C(=NC=C1C2=NC(=NC=C2)NC3=CC=C(C=C3)[S+](C)([O-])=O)C	AZD-5438	CDK1/Cyclin B1 Inhibitors;CDK2/Cyclin A Inhibitors;CDK2/Cyclin E Inhibitors	-1.4	2.95659	-36.963	-24.038	-1.1	2.3485	-84.756	-72.921
NCGC00263167-01	CC(C)(C)C1=CN=C(CSC2=CN=C(NC(=O)C3CCNCC3)S2)O1	SNS-032	CDK2,7,9 Inhibitor	4	null	-17.39	-11.586	-1.2	0.428575	-75.011	-72.649
NCGC00263191-01	CC(C)C1=CN=C(NC(=O)[C@@H](C)C2=CC=C(NC(C)=O)C=C2)S1	PHA-690509	CDK2/Cyclin A Inhibitor	4	null	-24.194	-17.146	-1.2	2.3485	-78.184	-70.651
NCGC00263129-01	CC(=O)C\1=C(/C)C2=CN=C(NC3=CC=C(C=N3)N4CCNCC4)N=C2N(C5CCCC5)C1=O	PD-0332991	CDK4, 6 Inhibitor	-2.2	15.2064	-40.89	-31.575	-2.2	42.8575	-67.951	-61.692	Palbociclib
NCGC00346952-01	CCNC1=NC(=NC(=C1)NC2CCC(O)CC2)NC3=CC=C4[N](CC5=CC=CC=C5)C=CC4=C3	Cdk4/6 Inhibitor IV	CDK4/6 Inhibitor	-2.1	26.3506	-98.698	-98.951	-2.1	16.6261	-105.897	-97.577
NCGC00351599-01	CCN1CCN(CC1)CC2=CN=C(NC3=NC=C(F)C(=N3)C4=CC(=C5N=C(C)[N](C(C)C)C5=C4)F)C=C2	LY-2835219	CDK4/6 Inhibitor	-1.2	3.31734	-54.687	-61.067	-1.2	2.3485	-66.393	-66.321
NCGC00346553-01	CC(C)C1=C2N=C(NCCCCCCN)C=C(NCC3=CC=CC=C3)[N]2N=C1	BS-181	CDK7 Inhibitor	-2.1	23.485	-89.957	-95.418	-2.1	20.931	-100.699	-97.692
NCGC00346943-01	CC(C)OC1=CC=C(C=C1Cl)C(=O)N[C@H](CNC(=O)CN(C)C)CC2=CC=C(C=C2)C3=C[N]4C=CC=C([C@H](C)O)C4=N3	GSK-923295	Centromere Associated Protein (CENP) Inhibitors	-2.2	13.2066	-49.874	-38.705	-1.2	0.417629	-66.05	-80.394
NCGC00242490-02	CCN(CC)CCOC1=CC=C(NC2=NC=C3\C=C(/C(=O)N(C)C3=N2)C4=C(Cl)C=CC=C4Cl)C=C1	PD-166285	cSRC inhibitor	4	null	0	-4.993	4	null	-18.204	-18.503
NCGC00016994-16	CC[C@@]1(O)C(=O)OC\C2=C1\C=C\3N(CC4=C3N=C5C=CC=CC5=C4)C2=O	Camptothecin	DNA Topoisomerase I Inhibitors	-1.2	0.117704	-48.641	-33.242	-1.1	0.742661	-89.944	-81.82
NCGC00093976-06	C[C@@H]1O[C@H](C[C@H](N)[C@@H]1O)O[C@H]2C[C@@](O)(CC3=C(O)C4=C(C(=C23)O)C(=O)C5=C(C=CC=C5)C4=O)C(C)=O	Idarubicin hydrochloride	DNA Topoisomerase II Inhibitors	-1.2	8.33279	-45.152	-38.508	-2.1	9.34955	-103.04	-78.44
NCGC00263177-01	COC1=C(OCCCCCCC(=O)NO)C=C2C(=NC=NC2=C1)NC3=CC(=CC=C3)C#C	CUDC-101	EGFR (HER1; erbB1) inhibitor	-2.2	19.1437	-84.076	-70.456	-1.1	1.35527	-96.086	-84.116
NCGC00346487-01	C[N]1C=C(CNCC2CCN(CC2)C3=NC=C(C=N3)C(=O)NO)C4=CC=CC=C14	Quisinostat hydrochloride	HDAC1 Inhibitor	-2.2	14.818	-71.994	-50.42	-1.1	6.61897	-100.663	-90.342
NCGC00242478-02	CO[C@H]1C[C@H](C)C\C2=C(/NCCN(C)C)C(=O)\C=C(\NC(=O)\C(=C/C=C\[C@H](OC)[C@@H](OC(N)=O)\C(=C/[C@H](C)[C@H]1O)C)C)C2=O	Alvespimycin hydrochloride	Heat Shock Protein 90 (hsp90) Inhibitor	-1.2	1.4818	-36.086	-38.218	-1.2	2.63506	-74.68	-65.15
NCGC00177979-03	CN1CCCC(CC1)N2\N=C(CC3=CC=C(Cl)C=C3)/C4=C(C=CC=C4)C2=O	Azelastine hydrochloride	Histamine H1 Receptor Antagonists	4	null	-11.411	-9.093	-2.2	18.6548	-44.017	-41.59
NCGC00263182-02	NC1=C(NC(=O)C2=CC=C(CNC3=NC(=CC=N3)C4=CC=CN=C4)C=C2)C=CC=C1	Mocetinostat	Histone Deacetylase (HDAC) 1 Inhibitor	-1.2	8.33279	-81.354	-71.275	-1.1	2.95659	-102.024	-91.407
NCGC00263617-05	CN(C)C1=CC=C(C=C1)C(=O)NCCCCCCC(=O)NO	M344	Histone Deacetylase (HDAC) Inhibitor	-2.2	16.6261	-47.817	-40.734	-1.1	4.68587	-100.909	-89.168
NCGC00346647-01	CNC(=O)C1=C(F)C=CC=C1NC2=C3C=C[NH]C3=NC(=N2)NC4=C(OC)C=C5CCN(C(=O)CN(C)C)C5=C4	GSK1838705A	IGF-1R Inhibitor	-2.2	23.485	-97.898	-94.102	-1.1	5.25764	-88.327	-97.405
NCGC00188382-04	CC(NCC1=CC=C2N(CC(C)(C)O)\C(NC2=C1)=N\C(=O)C3=CC=C(S3)C4=C[NH]N=C4)C(C)(C)C	NCGC00188382-01	ITK inhibitor	-2.1	4.68587	-113.53	-96.464	-1.1	0.589917	-89.873	-97.781
NCGC00346523-01	CC[C@@H]1[C@@H](C)O[C@](O)(C[C@H]1O[C@H]2C[C@H](O)[C@H](O)[C@H](C)O2)[C@@H](C)[C@H](O)[C@H](C)[C@H]3OC(=O)\C=C\C=C\[C@H](C)[C@H](OC(=O)\C=C\C=C\[C@@H]3C)[C@@H](C)[C@@H](O)[C@H](C)[C@@]4(O)C[C@@H](O[C@H]5C[C@H](O)[C@H](O)[C@H](C)O5)[C@H](CC)[C@@H](C)O4	Azalomycin-B	Macrolide Antibiotic	4	null	-9	6.929	4	null	-7.5	7.136
NCGC00188346-02	Oc1cc2cc(nc2cc1)c4nn(c3ncnc(N)c34)C(C)C	PP242	mTOR Inhibitor	-1.2	2.3485	-55.573	-53.767	-1.2	3.72212	-63.831	-53.834
NCGC00013679-06	Oc2ccc(Cl)cc2Sc1cc(Cl)ccc1O	Fenticlor	null	-2.2	14.818	-62.08	-61.736	-1.2	8.33279	-77.673	-71.851
NCGC00015959-09	C[n+]2cc1c6OCOc6ccc1c3ccc4cc5OCOc5cc4c23	Sanguinarine	null	-2.1	7.23745	-100.352	-91.992	-1.1	0.512372	-96.417	-98.16
NCGC00091050-09	CC(=O)O[Hg]c1ccccc1	Phenylmercuric acetate	null	-1.1	9.34955	-102.262	-96.908	-1.1	2.3485	-103.644	-98.156
NCGC00159441-03	O=C1C=C(CO1)[C@H]2CC[C@@]9(O)[C@]2(C)[C@H](O)C[C@H]4[C@H]9CC[C@@H]3C[C@H](CC[C@@]34C)O[C@@H]8O[C@H](C)[C@@H](O[C@@H]7O[C@H](C)[C@@H](O[C@@H]6O[C@H](C)[C@@H](O[C@@H]5O[C@H](CO)[C@@H](O)[C@H](O)[C@H]5O)[C@@H](O)C6)[C@@H](O)C7)[C@@H](O)C8	Deslanoside	null	-1.2	0.372212	-58.963	-64.93	-1.1	0.186548	-84.297	-92.427
NCGC00164493-02	[O-][n+]2ccccc2SSc1cccc[n+]1[O-]	Dipyrithione	null	-3	14.4406	-113.45	-95.105	-2.1	7.23745	-97.444	-96.487
NCGC00165865-02	FC(F)(F)c1cc(ccc1Cl)C4(O)CCN(CCCC(c2ccc(F)cc2)c3ccc(F)cc3)CC4	Penfluridol	null	-1.1	6.61897	-97.246	-98.172	-1.1	6.61897	-117.74	-99.539
NCGC00180796-04	C[C@H]([C@H]1C\C(=C(CO)/C(=O)O1)C)[C@H]2CC[C@H]3[C@@H]4C[C@H]5O[C@]56[C@@H](O)\C=C/C(=O)[C@]6(C)[C@H]4CC[C@]23C	Withaferin A	null	-1.1	9.34955	-99.392	-95.39	-1.1	0.661897	-105.831	-96.15
NCGC00249897-01	Cc1ccc(c2[Hg]Oc12)[N+]([O-])=O	Nitromersol	null	-2.1	13.2066	-104.54	-96.564	-1.1	3.31734	-106.105	-97.978
NCGC00253704-01	Clc1nc(C(=O)OC)c(N)nc1Cl	Methyl 3-amino-5,6-dichloropyrazine-2-carboxylate	null	-2.1	16.6261	-118.812	-96.13	-1.1	1.32066	-102.092	-97.337
NCGC00346717-01	CC1=C(SC(=N1)NC(=O)N2CCC[C@H]2C(N)=O)C3=CC(=NC=C3)C(C)(C)C(F)(F)F	BYL-719	PI3K alpha Inhibitor	-1.2	0.833279	-49.159	-50.16	-2.2	4.68587	-97.316	-68.901
NCGC00346692-01	COC1=CC=C(C=N1)C2=NC3=C(SC(=C3)CN(C)C4=NC=C(C=N4)C(=O)NO)C(=N2)N5CCOCC5	CUDC-907	PI3K Inhibitor	-3	20.931	-37.336	-30.188	-2.1	18.6548	-96.645	-80.69
NCGC00262604-01	NC1=CC(=C(C=N1)C2=CC(=NC(=N2)N3CCOCC3)N4CCOCC4)C(F)(F)F	BKM-120	PI3Kalpha inhibitor	-1.2	4.68587	-73.458	-58.687	-2.2	10.4904	-85.867	-69.339
NCGC00263087-01	CC[C@H]1N(C(C)C)C2=NC(=NC=C2N(C)C1=O)NC3=CC=C(C=C3OC)C(=O)NC4CCC(CC4)N5CCN(CC5)CC6CC6	Volasertib	Polo-like Kinase-1 (Plk-1) Inhibitor	-1.4	8.33279	-32.928	-26.19	-2.2	14.818	-72.512	-61.585
NCGC00161679-01	CC(C)C[C@H](NC(=O)[C@H](CC(C)C)NC(=O)[C@H](CC(C)C)NC(=O)OCC1=CC=CC=C1)C=O	MG-132	Proteasome Inhibitor	-2.1	13.2066	-106.205	-88.621	-1.1	1.17704	-102.78	-95.581
NCGC00344630-01	C[C@@]12OC(=O)[C@@]1(NC(=O)[C@@H]2CCCl)[C@@H](O)[C@H]\3CCC\C=C3	Marizomib	Proteasome Inhibitor	4	null	-12.683	6.318	4	null	-15.461	-5.915
NCGC00182047-03	Nc3nc(F)nc2c3ncn2[C@@H]1O[C@H](CO)[C@@H](O)[C@@H]1O	Fludarabine	Purine Antagonist	-1.2	2.0931	-58.253	-60.003	-1.1	0.742661	-85.065	-82.7
NCGC00165889-02	CC1=NC(=CC=C1)C2=C(N=C([NH]2)C(C)(C)C)C3=CC4=C(OCO4)C=C3	SB-505124	TGF-bR1 (ALK4/5) Inhibitor	-1.2	11.7704	-68.207	-69.483	-1.2	9.34955	-59.042	-52.01
NCGC00186024-02	CC1=NC(=CC=C1)C2=C(N=C([NH]2)C(C)(C)C)C3=CC=C4N=CC=NC4=C3	SB-525334	TGF-bR1 (ALK5) inhibitor	-2.2	18.6548	-65.14	-60.934	-2.4	20.931	-41.347	-28.871
NCGC00160391-05	CC[P](CC)(CC)=[Au]S[C@@H]1OC(COC(C)=O)[C@@H](OC(C)=O)[C@H](OC(C)=O)C1OC(C)=O	Auranofin	Thioredoxin Reductase Inhibitors	4	null	-6.059	0.304	4	null	0	3.875
NCGC00024995-10	CC(=O)O[C@H]1C(=O)[C@]2(C)[C@@H](O)C[C@H]3OC[C@@]3(OC(C)=O)C2[C@H](OC(=O)C4=CC=CC=C4)[C@]5(O)C[C@H](OC(=O)[C@H](O)[C@@H](NC(=O)C6=CC=CC=C6)C7=CC=CC=C7)\C(=C1/C5(C)C)C	PACLITAXEL	Tubulin depolymerization inhibitor	4	null	-26.861	-23.032	-1.2	0.018655	-80	-65.783
NCGC00181306-04	CC(C)(C)OC(=O)N[C@@H](c1ccccc1)[C@@H](O)C(=O)O[C@H]5C[C@@]6(O)[C@@H](OC(=O)c2ccccc2)[C@H]4[C@@](C)([C@@H](O)C[C@H]3OC[C@]34OC(C)=O)C(=O)[C@H](O)C(=C5C)C6(C)C	Docetaxel	Tubulin depolymerization inhibitor	4	null	17.077	-14.932	-1.2	0.01177	-75.196	-61.557
NCGC00025125-18	CC(=O)N[C@H]2CCc3cc(OC)c(OC)c(OC)c3C1=CC=C(OC)C(=O)C=C12	Colchicine	Tubulin polymerization inhibitor	-1.2	0.028184	-56.235	-36.177	-1.2	0.063096	-80.067	-79.638
NCGC00263169-01	CC(C)(C)C1=C(/C=C/2NC(=O)\C(NC2=O)=C\C3=CC=CC=C3)N=C[NH]1	Plinabulin	Tubulin polymerization inhibitor	-1.4	0.033091	-33.738	-23.096	-1.1	0.037129	-84.094	-75.584

## Sheet: Figure 1b
Fig 1b	MCF-7 PR									T-47D PR
Replicate 1	0	0.1	0.2	0.4	0.8	(=compound2)			Replicate 1	0	0.1	0.2	0.4	0.8	(=compound2)
0	101.04	88.9152	80.832	75.78	66.6864				0	102.959	85.5594	76.3695	73.3062	61.053
0.5	98.0088	83.8632	74.7696	65.676	69.7176				0.5	99.8638	83.5172	73.3062	63.0952	61.053
1	92.9568	75.78	82.8528	80.832	73.7592				1	94.7052	77.166	64.1163	53.9053	52.8842
2	88.9152	59.6136	47.4888	48.4992	57.5928				2	90.5783	73.3062	58.4888	52.8842	43.6943
4	80.832	52.5408	45.468	45.468	62.6448				4	79.4328	68.2007	56.4254	37.5677	45.7365
6	75.78	56.5824	48.4992	43.4472	73.7592				6	73.3062	57.5633	49.3095	44.1509	39.6099
8	70.728	65.676	62.6448	68.7072	47.4888				8	69.2218	66.8488	63.7536	50.842	46.7576
10	47.4888	40.416	41.4264	37.3848	32.3328				10	44.7154	41.0558	42.0875	47.7787	47.7787
12	27.2808	43.3462	38.0921	38.5973	36.3744				12	30.42	35.5255	38.5888	37.5677	35.5255
(=compound1)									(=compound1)
Compound 1	PD0332991								Compound 1	PD0332991
Compound 2	MITF inhibitor								Compound 2	MITF inhibitor
Unit 1	\muM								Unit 1	\muM
Unit 2	\muM								Unit 2	\muM
Title	MCF-7 PR								Title	T-47D PR
	MCF-7 PR									T-47D PR
Replicate 2	0	0.1	0.2	0.4	0.8	(=compound2)			Replicate 2	0	0.1	0.2	0.4	0.8	(=compound2)
0	103.989	91.488	83.1542	77.9456	68.5701				0	104.195	86.4287	77.0449	73.917	61.4052
0.5	100.863	86.2794	76.9039	67.5284	71.6952				0.5	101.035	84.3434	73.917	63.4905	61.4052
1	95.6549	77.9456	85.2376	83.1542	75.8621				1	95.7675	77.8582	64.5332	54.1067	53.0641
2	91.488	61.278	48.7774	49.8191	59.1946				2	91.5535	73.917	58.7869	53.0641	43.6802
4	83.1542	53.986	46.6939	46.6939	64.4032				4	80.1728	68.7037	56.68	37.4244	45.7655
6	77.9456	58.1529	49.8191	44.6105	75.8621				6	73.917	57.8419	49.414	44.1465	39.5097
8	72.737	67.5284	64.4032	70.6535	48.7774				8	69.7464	67.3233	64.1628	50.9788	46.8082
10	48.7774	41.4853	42.527	38.3601	33.1515				10	44.7229	40.9861	42.0395	47.8508	47.8508
12	27.9429	44.5063	39.0893	39.6102	37.3184				12	30.1259	35.3391	38.467	37.4244	35.3391
(=compound1)									(=compound1)
Compound 1	PD0332991								Compound 1	PD0332991
Compound 2	MITF inhibitor								Compound 2	MITF inhibitor
Unit 1	\muM								Unit 1	\muM
Unit 2	\muM								Unit 2	\muM
Title	MCF-7 PR								Title	T-47D PR
	MCF-7 PR									T-47D PR
Replicate 3	0	0.1	0.2	0.4	0.8	(=compound2)			Replicate 3	0	0.1	0.2	0.4	0.8	(=compound2)
0	101.272	89.1197	81.0179	75.9543	66.8398				0	102.245	84.6546	75.3636	72.2666	59.8786
0.5	98.2342	84.0561	74.9416	65.8271	69.878				0.5	99.1163	82.5899	72.2666	61.9432	59.8786
1	93.1706	75.9543	83.0434	81.0179	73.9288				1	93.9009	76.1688	62.9756	52.6523	51.6199
2	89.1197	59.7507	47.598	48.6107	57.7253				2	89.7287	72.2666	57.2862	51.6199	42.3289
4	81.0179	52.6616	45.5726	45.5726	62.7889				4	78.4606	67.1049	55.2001	36.1349	44.3936
6	75.9543	56.7125	48.6107	43.5471	73.9288				6	72.2666	56.3505	48.0059	42.7906	38.1996
8	70.8907	65.8271	62.7889	68.8652	47.598				8	68.1372	65.7381	62.6089	49.5553	45.4259
10	47.598	40.509	41.5217	37.4708	32.4072				10	43.3613	39.6614	40.7045	46.4583	46.4583
12	27.3435	43.4459	38.1797	38.6861	36.4581				12	28.9086	34.0703	37.1673	36.1349	34.0703
(=compound1)									(=compound1)
Compound 1	PD0332991								Compound 1	PD0332991
Compound 2	MITF inhibitor								Compound 2	MITF inhibitor
Unit 1	\muM								Unit 1	\muM
Unit 2	\muM								Unit 2	\muM
Title	MCF-7 PR								Title	T-47D PR

## Sheet: Figure 1c
Fig 1c		MCF-7 PR + Palbociclib
	DMSO	45	50	49	52
	Palbociclib	45	42	45	47
	ML329	33	33	35	30
	Combo	2	2	3	5

## Sheet: Figure 1e
Fig 1e	MCF-7 PR
Palbociclib (uM)	DMSO			ML329 0.1μM			ML329 0.2μM
0	100	99	98	80	85	82	56	50	59
1	95	99	96	70	65	60	42	40	44
2.5	98	90	92	32	27	36	12	15	18
5	88	89	93	23	20	25	3	3	8
	T-47D PR
Palbociclib (uM)	DMSO			ML329 0.1μM			ML329 0.2μM
0	99	98	100	75	70	65	62	67	60
1	100	99	95	60	55	58	45	40	35
2.5	97	85	92	24	20	18	10	15	19
5	80	78	83	15	17	12	1	2	3

## Sheet: Figure 1g
Fig 1g
Days	Saline					Palbociclib					ML329					Combo
0	111.504	112.179	113.415	103.505	108.181	113.415	114.54	116.789	113.477	115.838	122.411	116.789	111.167	121.685	115.657	110.042	108.918	112.291	116.249	119.849
3	133.655	139.277	144.9	132.679	138.307	135.904	128.033	133.655	127.645	133.548	128.033	131.406	124.66	137.359	130.125	111.167	110.042	116.789	117.449	124.65
6	249.472	261.84	237.103	248.611	260.992	223.61	229.232	234.854	233.903	239.807	174.135	186.503	208.992	196.439	220.553	133.655	139.277	150.522	148.652	160.653
9	323.684	340.55	349.546	322.898	339.781	323.684	325.808	341.675	335.309	351.969	246.098	279.831	268.587	296.512	284.455	156.144	167.388	178.632	178.655	190.656
12	436.127	448.496	472.109	435.453	447.834	402.394	433.878	437.251	448.782	452.324	330.43	349.546	313.564	371.265	332.683	178.632	189.877	201.121	202.657	214.658
15	648.644	661.013	617.16	658.183	660.564	560.939	583.427	543.427	605.809	563.809	426.007	392.274	437.251	417.082	465.31	189.877	201.121	206.743	214.658	220.659
18	885.899	924.13	961.236	888.675	923.944	830.802	797.069	890.397	839.132	928.126	504.717	538.45	589.049	573.823	628.08	223.61	229.232	237.103	244.661	253.062
21	924.13	971.356	1066.93	923.944	971.217	875.779	920.756	914.01	960.004	952.92	638.524	729.603	673.382	778.792	718.507	257.343	268.587	301.195	286.665	321.468

## Sheet: Figure 2b
Fig 2b

## Sheet: Figure 2c
Fig 2c	MCF-7 PR
	Palbociclib(uM)	Shscr			shMITF-1				shMITF-2
	1	101.139	99.5169	100.328	100.429	99.1115	99.6183	100.226	100.429	99.821
	2.5	99.1115	100.125	93.03	76.8126	78.3329	82.8941	77.8262	78.637	83.9077
	4	91.0028	93.03	95.0571	66.6767	64.6495	60.5952	69.7175	67.6903	61.6088
	6	87.962	85.9348	80.8669	50.4593	35.2555	32.2148	55.5273	58.568	59.5816
	8	78.8397	73.7718	70.731	23.0925	19.0381	14.9838	15.9974	13.9702	18.0246
	10	56.5408	52.4865	50.4593	9.91586	7.88869	3.83435	1.80717	2.82076	8.90228
	12	34.2419	33.2284	36.2691	7.28054	3.02348	4.03706	4.13842	5.55744	4.4425
	15	18.0246	11.943	14.9838	0.894945	1.90853	2.85117	1.02671	2.11125	2.8613
	20	5.86152	8.90228	7.88869	1.9288	0.935489	2.0403	0.976032	1.00644	2.07071
	T-47D PR
	Palbociclib(uM)	Shscr			shMITF-1			shMITF-2
	1	100.354	100.465	101.226	101.388	99.6544	100.699	100.871	101.631	101.003
	2.5	99.3198	100.638	96.481	77.9273	70.8303	72.858	76.4065	80.9689	76.6093
	4	91.1075	93.1352	95.5685	45.281	56.7376	50.8572	59.8806	65.1527	46.1935
	6	86.0382	89.0798	91.2089	56.6362	50.5531	48.2212	55.8251	49.1337	52.5808
	8	68.8026	70.8303	64.7471	34.3313	32.3036	30.2758	45.4838	38.5895	39.2992
	10	47.5115	49.5392	51.5669	16.0818	19.1234	26.2204	6.14594	7.26119	9.18752
	12	33.3174	35.3451	38.4881	7.1598	8.27505	9.18752	1.07663	2.19188	2.94214
	15	12.0263	9.99861	7.97089	1.17802	2.29327	3.5099	0.904277	1.93842	3.1145
	20	1.00566	1.94855	3.05366	1.10705	1.21857	1.6444	0.884	1.30982	2.46562

## Sheet: Figure 2d
Fig 2d

## Sheet: Figure 2f
Fig 2f	Days	Saline						Palbociclib						shMITF						Combo
	0	206.021	214.221	226.373	208.255	216.544	228.827	203.84	208.936	202.821	205.565	210.704	204.537	199.563	202.633	185.235	196.35	193.276	210.705	216.781	206.507	200.343	211.683	225.593	212.855
	3	365.687	396.82	402.44	369.652	401.123	406.804	339.394	305.76	387.296	342.265	308.347	390.573	340.792	316.231	294.739	312.424	307.534	335.266	207.535	204.453	211.644	223.624	223.348	210.737
	6	585.099	600.84	523.172	591.443	607.356	528.846	565.656	509.6	529.984	570.442	513.912	534.468	454.39	531.145	536.262	568.437	559.541	609.998	208.562	213.699	207.535	219.282	233.449	220.268
	9	800.39	905.851	825.002	809.07	915.674	833.949	678.787	791.918	805.168	684.53	798.619	811.981	643.719	672.374	737.871	782.144	769.902	839.329	215.754	220.891	226.028	238.822	241.306	227.68
	12	1271.15	1063.97	1117.78	1284.93	1075.5	1129.9	1018.18	917.28	1070.16	1026.8	925.041	1079.21	909.803	952.785	998.838	1058.77	1042.2	1136.18	231.165	256.85	241.439	255.105	280.588	264.745
	15	1499.83	1598.5	1688.24	1516.09	1615.83	1706.54	1133.35	1245.46	1121.12	1142.94	1256	1130.61	1025.45	1127.79	1075.59	1140.13	1122.28	1223.49	245.549	267.124	251.713	265.961	291.811	275.335
	18	1728.51	1902.49	1764.7	1747.26	1923.12	1783.84	1471.72	1223.04	1121.12	1484.18	1233.39	1130.61	1250.59	1137	1082.76	1147.72	1129.76	1231.64	277.398	281.508	258.905	273.56	307.524	290.16
	21	1946.89	1936.18	2002.14	1968.01	1956.1	2023.85	1630.72	1426.88	1579.76	1644.52	1438.95	1593.13	1364.19	1177.79	1220.92	1294.17	1273.92	1188.79	308.22	328.768	297.946	314.811	359.152	338.873

## Sheet: Figure 2i
Fig 2i		shScr			shMITF-1			shMITF-1
	CXCL8	0.235313	0.173927	0.286468	2.14851	2.25082	2.18943	2.16897	2.19966	2.31221
	IL-6	0.787787	0.81848	0.910559	1.73927	1.94389	2.03597	2.11782	2.0462	1.84158
	CDKN1A	0.337623	0.358085	0.399009	1.01287	1.00264	1.1868	1.14587	1.07425	1.21749
	IGFBP7	0.562705	0.399009	0.419471	1.05379	1.21749	1.20726	1.17656	1.14587	1.25841
	CXCL12	0.726401	0.81848	0.736632	1.59604	1.65742	1.68811	1.22772	1.43234	1.73927
	SERPINE1	0.114587	0.143234	0.225082	2.02574	1.94389	2.07689	1.9132	2.02574	1.97458
	CCL-2	0.051155	0.112541	0.20462	0.51155	0.460395	0.521781	0.572936	0.603629	0.644553
	IGFBP2	0.20462	0.245544	0.286468	1.25841	1.35049	1.41188	1.36072	1.40165	1.44257
	MMP-10	0.71617	0.757094	0.81848	1.37095	1.57557	1.5858	1.59604	1.68811	1.67788

[truncated: 80 more sheets: Figure 2j, Figure 2k, Figure 3a, Figure 3c, Figure 3d, Figure 3e, Figure 3f, Figure 3g, Figure 3h, Figure 3i, Figure 3j, Figure 3k, Figure 3l, Figure 3m, Figure 4b, Figure 4c, Figure 4d, Figure 4e, Figure 4f, Figure 4g …]
